# Supplementary material for: Metabolomic Profiling of End-Stage Heart Failure Secondary to Chronic Chagas Cardiomyopathy
Source: Int J Mol Sci. 2022 Sep 9;23(18):10456. doi: 10.3390/ijms231810456 (PMC9499603; doi:10.3390/ijms231810456)
Supplement: Supplementary file 1 [file ijms-23-10456-s001.zip]

Archive with 2 entries (2 files):
- Supplementary_Figure.pdf
- Supplementary_Table S1.xlsx
