# Supplementary material for: Metabolomic Profiling of End-Stage Heart Failure Secondary to Chronic Chagas Cardiomyopathy
Source: Int J Mol Sci. 2022 Sep 9;23(18):10456. doi: 10.3390/ijms231810456 (PMC9499603; doi:10.3390/ijms231810456)
Supplement: Supplementary file 1 [file ijms-23-10456-s001.zip › Supplementary_Table S1.xlsx]

## Sheet: Hoja3
			Chagasic							Healthy
peak id	Mass	RT	1.mzXML	2.mzXML	3.mzXML	4.mzXML	5.mzXML	6.mzXML	7.mzXML	14.mzXML	15.mzXML	16.mzXML	18.mzXML	19.mzXML	20.mzXML	21.mzXML	polarity	Frank Annotation
1	162.112	706.22	27532504	51045912	38788728	49082612	30280952	48213344	45075868	57179844	66331272	65834068	59126056	57266344	58991108	58394868	positive	No Fragments	(S)-Carnitine,L-Carnitine,Malonyl-Carnitin
2	323.216	705.65	30047.5	745576	90207.9	328777	49157.5	548278	425286	1.89984e+06	2.51636e+06	2.69156e+06	2064651	1.96099e+06	2.72886e+06	2247688	positive	No Fragments
3	165.119	706.65	12047.5	22863	16387.8	21557	15976.7	22070.7	21068.7	28944.8	31322.9	27879.1	28037.7	25046.6	24658.5	28574	positive	No Fragments
4	204.52	706.05	7549.03	14126.4	9458.35	11948.5	7658.7	11833.1	11697.1	15517.9	20597.5	16406	18810.9	15966	16911.7	16230.6	positive	No Fragments
5	312.471	705.81	5061.85	8045	5991.97	8513.96	4420.92	9418.01	9297.7	11055.7	11579.6	11942.1	10423.1	9371.73	10379.6	10823.5	positive	No Fragments
6	132.077	771.69	20535312	43865888	38246084	36939852	30392634	37009760	27415054	50597684	41750876	45900340	47191220	44944768	46780652	44546356	positive	No Fragments	3-Guanidinopropanoate,Beta-Guanidinopropionic acid,Creatine,Methylazoxymethanol,N-(Hydroxymethyl)urea,alpha-Hydroxy-NDMA
7	263.145	771.39	134762	2424563	1.31028e+06	1.65671e+06	772878	1.63962e+06	797547	3608276	2.74774e+06	3.18063e+06	3.14991e+06	2938149	3.01471e+06	2849421	positive	No Fragments
8	525.284	771.41	NA	422782	NA	178822	NA	158828	37655	895398	682176	734222	856158	604693	546690	596577	positive	No Fragments	Hovenine A
9	394.215	771.15	NA	110931	NA	NA	NA	53794.2	NA	196052	156974	147306	169705	134228	121254	140252	positive	No Fragments	9-Chloro-11beta,17beta-dihydroxy-17-methylandrost-4-en-3-one,Egregiachloride C,Tamoxifen
10	134.08	771.25	80155.6	149114	126426	115273	92756.5	128185	96775.6	184142	161641	149548	157658	162626	138718	145935	positive	No Fragments
11	285.127	771.7	NA	28049.3	16657.4	23991.5	12015.6	18329.5	10314.2	31891.2	27569.9	29809.9	33532.5	32215.4	28645.5	33042.6	positive	No Fragments
12	258.109	743.19	21902268	39897688	26428668	34597924	15929360	21491936	11806449	38711032	33069602	49591468	40523952	43941180	41902696	37224176	positive	No Fragments	(R)-3-Hydroxy-5-phenylpentanoic acid,2,5-Dimethoxy-4-(2-propenyl)phenol,2,6-Dimethoxy-4-(1-propenyl)phenol,2-(2-Methylphenyl)-1,3-dioxan-5-ol,2-(3-Methylphenyl)-1,3-dioxan-5-ol,2-(4-Methylphenyl)-1,3-dioxan-5-ol,2-Benzyl-5-hydroxymethyl-1,3-dioxolane,3-Hydroxyphenyl-valeric acid,4-Methoxybenzyl propanoate,5-Hydroxy-2-benzyl-1,3-dioxane,Butyl salicylate,Butylparaben,Ethyl 4-ethoxybenzoate,Ethyl 4-…
13	516.216	742.78	18072.8	87698	48968.8	108593	17764.2	25231	9378.62	287414	217452	437499	395657	206579	338831	171514	positive	No Fragments	1'-O-Acetylpaxilline,Cytochalasin A,Fluocinolone Acetonide
14	261.117	742.6	13233.7	36819.9	24526.1	31743.3	13540.9	17042.8	10565	29811.6	27787.7	40143.6	30885.7	31548.2	40575.1	28351.3	positive	No Fragments	ID11614,benzisothiazole piperazine
15	229.154	561.34	715325	8758628	4.6787e+06	4.50833e+06	2.15604e+06	9868646	9054790	47595964	43920972	44242100	43008300	44649476	46790600	43014324	positive	No Fragments	(E)-2-Butenyl-4-methyl-threonine,7-oxo-8-amino-nonanoic acid,8-Amino-7-oxononanoate,Isoleucyl-Proline,L-isoleucyl-L-proline ,L-leucyl-L-proline ,Leucyl-Proline,N-Heptanoylglycine,Polyethylene glycol
16	457.301	560.87	NA	45873.5	11268.2	12003.8	NA	37144.6	56597.9	1668489	1.51839e+06	1.34375e+06	1.09409e+06	1135974	1.80724e+06	1.23395e+06	positive	No Fragments
17	241.154	555.81	44825.5	128452	75385.6	64336.6	44707.5	201718	130004	721298	745539	777338	559894	802944	775074	706090	positive	No Fragments	Ecgonine methyl ester,Neotussilagine,Pirbuterol,Tussilagine
18	231.161	561.35	2478.27	30283.2	17069.9	14299.1	6921.99	37001.5	30114.5	169104	157975	135671	150036	145393	169216	146596	positive	No Fragments
19	231.157	561.51	2080.17	28113.6	16050.8	17321.1	7896.15	33717.8	31404.7	147849	150488	138843	136615	142378	138172	133123	positive	No Fragments
20	457.279	561.43	NA	NA	NA	NA	NA	NA	NA	34415.6	30820.5	29957.7	22571.8	25507.1	39131.3	27946.7	positive	No Fragments	1-Fluoro-25-hydroxy-16-ene-23-yne-26,27-hexadeuterovitamin-D3
21	118.086	632.6	6416450	6.00062e+06	3.57908e+06	5.0646e+06	2138243	10090134	5.38329e+06	13267481	14068425	9883952	18579758	11801457	13034216	11253223	positive	No Fragments	(R)-Propane-1,2-diol,(S)-Propane-1,2-diol,2-Amino-2-methylbutanoate,2-Amino-3-methylbutanoic acid,2S-amino-pentanoic acid,4-Methylaminobutyrate,4-amino-pentanoic acid,4R-aminopentanoic acid,4S-aminopentanoic acid,5-Aminopentanoate,5-Aminopentanoic acid,5-amino-pentanoic acid,Amyl Nitrite,Amyl nitrite,Betaine,D-Norvaline,D-Valine,L-Norvaline,L-Valine,N-Methyl-a-aminoisobutyric acid,Norvaline,Propa…
22	137.046	591.11	8279034	7405485	6395232	13083891	11037341	15109941	12005316	17632580	10865062	16589280	9742596	15370779	10907194	12797324	positive	No Fragments	1-Pentanesulfenothioic acid,Allopurinol,Ethyl isopropyl disulfide,Ethyl propyl disulfide,Hypoxanthine
23	273.084	591.09	36256.4	39968.4	28908	86797.1	86201.7	200321	117384	255886	184844	353047	108300	256621	130685	170970	positive	No Fragments	Pyridine N-oxide glucuronide
24	295.065	591.47	80612	79292.1	67930.3	151135	129314	148642	135610	177282	123428	122430	124572	187894	100763	124892	positive	No Fragments	Pyridine N-oxide glucuronide
25	130.05	785.71	4.14967e+06	10223810	7.71827e+06	10000204	6.30962e+06	9195367	9455683	12245369	10561433	11839114	11803056	9648003	9256896	9363555	positive	No Fragments	(3R,5S)-1-pyrroline-3-hydroxy-5-carboxylic Acid,1-Pyrroline-4-hydroxy-2-carboxylate,2-hydroxyacrylic Acid,3-Hydroxypropenoate,3-Oxopropanoate,4-Oxoproline,5-Oxo-D-proline,5-Oxoprolinate,Ethylene carbonate,Glucosereductone,L-1-Pyrroline-3-hydroxy-5-carboxylate,Malonic semialdehyde,N-Acryloylglycine,Pidolic acid,Pyroglutamic acid,Pyrrolidonecarboxylic acid,Pyrroline hydroxycarboxylic acid,Pyruvate,…
26	229.154	692.07	187371	3.967e+06	1.89637e+06	1.85046e+06	650918	3.42769e+06	3.21597e+06	NA	12778545	14176662	10732875	12517827	NA	NA	positive	No Fragments	(E)-2-Butenyl-4-methyl-threonine,7-oxo-8-amino-nonanoic acid,8-Amino-7-oxononanoate,Isoleucyl-Proline,L-isoleucyl-L-proline ,L-leucyl-L-proline ,Leucyl-Proline,N-Heptanoylglycine,Polyethylene glycol
27	202.18	464.13	7.2026e+06	6.05166e+06	4364816	3.14359e+06	3.22427e+06	4.17211e+06	2602652	1449153	1.92152e+06	1.07252e+06	1437898	1.32979e+06	1.26676e+06	1.77621e+06	positive	No Fragments	1,1-Diethoxypentane,1,1-Dimethoxyheptane,11-Aminoundecanoic acid,11-amino-undecanoic acid,xi-1-Ethoxy-1-pentyloxyethane
28	166.086	581	823939	1.4653e+06	1.27948e+06	3.19571e+06	1.95514e+06	2.61204e+06	2661919	4.18714e+06	3461328	5129098	2.64705e+06	2785858	6.85568e+06	5.6113e+06	positive	No Fragments	1-(2-Furanyl)-1-propanone,1-(2-Furanyl)-2-propanone,2,3-Dihydroxytoluene,2-Acetyl-3-methylfuran,2-Acetyl-5-methylfuran,2-Hydroxybenzyl alcohol,3-Hydroxybenzyl alcohol,3-Pyridinebutanoic acid,4,6-Heptadiyne-1,3-diol,4-Hydroxy-1-(3-pyridinyl)-1-butanone,4-Hydroxybenzyl alcohol,4-Methylcatechol,5-(3-Pyridyl)-2-hydroxytetrahydrofuran,Benzocaine,Benzyl glycinate,D-Phenylalanine,D-beta-Phenylalanine,Et…
29	190.086	580.49	4338.56	NA	7249.99	14073.5	8867.22	10984.3	13247.4	21603.3	14259.2	23632.7	13142.6	12883.8	30718.5	23590	positive	No Fragments	(E)-3-(2-Hydroxyphenyl)-2-propenal,(E)-3-(4-Hydroxyphenyl)-2-propenal,1,3-Dimethyl-6,8-isoquinolinediol,1-Phenyl-1,2-propanedione,3,4-Dihydro-2H-1-benzopyran-2-one,3-Hydroxy-1-indanone,3-Indolepropionic acid,3-Isochromanone,4-Hydroxycinnamyl aldehyde,6,7-Dimethoxyisoquinoline,Cinnamic acid,Di-2-furanylmethane,Dihydrocoumarin,Indole-3-methyl acetate,Methyl (indol-3-yl)acetate,Phensuximide,Pyruvoph…
30	496.339	251.32	676333	1.28401e+06	1.33269e+06	1.53095e+06	4725363	3167920	2.09756e+06	7998852	7521249	4869800	5.91407e+06	8868311	9666656	7137887	positive	No Fragments	(20S)-1alpha,20,25-trihydroxyvitamin D3 / (20S)-1alpha,20,25-trihydroxycholecalciferol,(22R)-1alpha,22,25-trihydroxy-20-epivitamin D3 / (22R)-1alpha,22,25-trihydroxy-20-epicholecalciferol,(23R)-1alpha,23,25-trihydroxyvitamin D3 / (23R)-1alpha,23,25-trihydroxycholecalciferol,(23S)-1alpha,23,25-trihydroxyvitamin D3 / (23S)-1alpha,23,25-trihydroxycholecalciferol,(23S)-23,24,25-trihydroxyvitamin D3 /…
31	975.677	248.32	NA	NA	NA	NA	70283.4	22074.3	6993.61	319636	308569	112894	90334.9	344752	455608	327907	positive	No Fragments
32	525.374	243	75193.5	62578.6	72534.2	68839	203677	210179	97437.3	290838	320680	176224	200809	327416	344244	280925	positive	No Fragments
33	509.379	240.47	1980.65	10326.6	16523.5	9393.16	72009.6	51316.3	28717	138231	117343	85261.3	38885.4	178084	100349	102800	positive	No Fragments	2'-Apo-beta-carotenal
34	933.63	249.92	NA	NA	NA	NA	22531	NA	NA	86439.6	90246.6	23921.7	36306.1	90723.4	142629	93908	positive	No Fragments	PS(20:1(11Z)/22:2(13Z,16Z)),PS(20:2(11Z,14Z)/22:1(11Z)),PS(20:3(8Z,11Z,14Z)/22:0),PS(22:0/20:3(8Z,11Z,14Z)),PS(22:1(11Z)/20:2(11Z,14Z)),PS(22:2(13Z,16Z)/20:1(11Z))
35	499.347	252.22	2927.94	5319.19	6338.64	6702.05	20744.4	17289.9	10326.6	44650	42357.6	24438.1	30009.5	42328.1	49950	34940.7	positive	No Fragments
36	511.357	247.38	2493.64	5876.36	7927.57	4247.24	23659.3	14738	9661.02	28227.8	26478.8	14163.6	16475.3	26611.2	29338.3	21645.7	positive	No Fragments	1alpha,25-Dihydroxyvitamin D3 25-trimethylsilyl ether
37	505.348	246.54	NA	1212.49	NA	1724.51	7937.33	3498.29	NA	12873.7	9335.84	9291.68	7592.89	10007.9	12550.2	10123.6	positive	No Fragments
38	504.307	244.77	965.28	NA	NA	1362.93	NA	2405.16	NA	8420.28	4637.58	6347.53	8054.29	7804.37	8549.23	6932.93	positive	No Fragments	13'-Carboxy-gamma-tocotrienol,2-Acetoxy-3-geranylgeranyl-1,4-dihydroxybenzene,26,26,26-trifluoro-25-hydroxy-27-norvitamin D3 / 26,26,26-trifluoro-25-hydroxy-27-norcholecalciferol,Bolegrevilol,LysoPC(15:0),LysoPE(0:0/18:0),LysoPE(18:0/0:0),PC(14:0/O-1:0),PC(15:0/0:0),PC(7:0/O-8:0),PE(18:0/0:0),Suillin
39	158.117	804.32	1.00468e+06	1.15883e+06	1.04337e+06	1.39924e+06	9089863	7501687	4642051	NA	NA	NA	NA	NA	NA	NA	positive	No Fragments	(S)-Homostachydrine,(±)-2-Methylpentanoic acid,2,2,4-Trimethyl-1,3-dioxolane,2,4,5-Trimethyl-1,3-dioxolane,2-Ethylbutanoic acid,2-Hydroxyhexan-3-one,2-Methylpropyl acetate,2-hydroxy caproaldehyde,2-methyl valeric acid,2S-Hydroxyhexan-3-one,3,3-dimethyl-butanoic acid,3-Hydroxyhexanal,3-Methyl-2-butenyl formate,3-Methylbutyl formate,3-Methylpentanoic acid,3-methyl valeric acid,3R-Hydroxyhexan-2-one…
40	114.066	564.88	4.17447e+06	8072981	4.16302e+06	7.58921e+06	4.15725e+06	7285654	5.47803e+06	7.92191e+06	6.79621e+06	8.02326e+06	6067653	7.83914e+06	5904611	8643372	positive	No Fragments	3-(N-Nitrosomethylamino)propionitrile,Creatinine
41	132.102	607.98	1.01893e+06	2.18338e+06	1.37403e+06	3.55337e+06	2314784	1.73706e+06	2.58547e+06	4.70661e+06	3.87902e+06	5.67877e+06	2.63184e+06	2774330	6966384	5889972	positive	No Fragments	(2R,3R)-2,3-Butanediol,(3R)-beta-Leucine,(R,R)-Butane-2,3-diol,(S,S)-Butane-2,3-diol,(±)-erythro-Isoleucine,1,1-Dimethoxyethane,1,3-Butanediol,2,3-Butanediol,2-Amino-4-methylpentanoic acid,2-Ethoxyethanol,2S-Amino-3S-methylpentanoic acid,2S-amino-hexanoic acid,3,3,5-triiodo-L-thyronine-beta-D-glucuronoside,3-Aminocaproic acid,6-Aminohexanoate,6-Deoxyfagomine,6-amino-hexanoic acid,Aminocaproic aci…
42	184.073	754	4.10086e+06	4.11615e+06	3.01088e+06	4405306	3.06134e+06	6.00668e+06	5.29752e+06	6845740	4447478	4.61412e+06	7541056	5.59687e+06	6586317	4854182	positive	No Fragments	(R)-Boschniakine,1-(2,3-Dihydro-1H-pyrrolizin-5-yl)-2-propen-1-one,2,3-Dihydrobenzofuran,2-Methylbenzaldehyde,2-amino-heptanoic acid,2R-aminoheptanoic acid,2S-aminoheptanoic acid,3,4-Dihydro-4-[(5-methyl-2-furanyl)methylene]-2H-pyrrole,3-Dehydroxycarnitine,3-Methylbenzaldehyde,3-[(5-Methyl-2-furanyl)methyl]-1H-pyrrole,4-Hydroxystyrene,4-Methylbenzaldehyde,Acetophenone,Boschniakine,Indole-3-ethano…
43	116.07	695.61	6.55687e+06	4.89327e+06	3462628	4621082	4907282	4832044	3865780	1.00435e+06	4963360	6829488	4186283	4.10744e+06	3903553	4.58049e+06	positive	No Fragments	(R)-Lactaldehyde,(S)-Lactaldehyde,3-Acetamidopropanal,3-Hydroxypropanal,4-Amino-2-methylenebutanoic acid,Acetamidopropanal,D-Lactaldehyde,D-Proline,Ethyl formate,Glycidol,Hydroxyacetone,L-Proline,Lactaldehyde,Methyl acetate,Proline,Propanoate,Propionic acid,Pterolactam
44	123.055	375.01	3.96941e+06	6.10783e+06	3.79473e+06	5831825	1.7958e+06	6.66742e+06	4.32036e+06	4405410	3.12947e+06	3.02711e+06	2.90115e+06	2.51171e+06	2.38077e+06	2.09921e+06	positive	No Fragments	2-Acetylpyrazine,Isonicotineamide,Niacinamide,Nicotinamide,Picolinamide
45	357.249	1008.45	63353	3.21934e+06	1.31877e+06	3.25588e+06	432938	2.40916e+06	2.54312e+06	6.35336e+06	5.86335e+06	4.38029e+06	4.07683e+06	3481333	2.86549e+06	3.69009e+06	positive	No Fragments
46	369.248	1007.33	NA	27485	10587.8	25910.5	4157.44	27968	14323.7	45736.7	35413.8	28820.9	28059.8	22961.6	28434.8	25634.9	positive	No Fragments	Istamycin C0
47	308.09	748.49	1.05685e+06	6.2628e+06	2.25144e+06	4.42111e+06	833006	3.35858e+06	3867842	4.44655e+06	5172693	1.37803e+06	3907124	3.20006e+06	3.08568e+06	3.95151e+06	positive	No Fragments	(2E,11Z)-Wyerone acid,(R)-Apiumetin,2,2'-Dihydroxy-4-methoxybenzophenone,3,3',4'5-Tetrahydroxystilbene,9,10-Dihydro-2,3,5,7-Phenanthrenetetrol,Arborinine,Eriobofuran,Fulvoplumierin,Graveolone,Letrozole,Methylstyrylpyron,Oxyresveratrol,Piceatannol,Suberenone,Wyerone acid
48	126.022	808.71	3507378	6.16656e+06	4.13419e+06	6.01971e+06	1864194	4.84126e+06	4038031	4.00251e+06	4.09346e+06	3.88948e+06	2771519	3.07158e+06	2.93202e+06	3.34841e+06	positive	No Fragments	Taurine
49	251.036	808.47	609515	1.37521e+06	759002	1.29674e+06	222707	1.01717e+06	672406	658234	750126	666785	367955	499686	419558	500883	positive	No Fragments
50	127.021	808.49	21399.8	40476.8	28553	39432.1	13104.9	31671.5	24160.9	23765.7	28284.8	27055.7	17527.2	18851.5	20071.3	21657.3	positive	No Fragments	2-Acetylthiophene,3-Acetylthiophene,5-Methyl-2-thiophenecarboxaldehyde
51	175.119	1249.37	327808	986352	478433	999371	721510	823368	926681	1.61892e+06	1662069	1.59778e+06	1.39887e+06	1.09635e+06	3.34291e+06	2.13316e+06	positive	No Fragments	Amino acid(Arg-),D-Arginine,L-Arginine
52	349.23	1249.65	660.46	7994.03	2293.29	7803.71	4195.69	6287.62	6476.85	13411.8	14027.9	14910.4	12028.7	9276.31	28572.2	17514	positive	No Fragments	20-Dihydrodydrogesterone
53	386.206	1249.33	7812.8	16172.6	10622.7	19077.9	17053.4	18527.1	18248.9	19530.5	18640.4	21446.9	18873.6	17951.3	23607	23195.6	positive	No Fragments
54	219.083	1249.82	568.56	4782.55	1674.81	4625.95	2418.74	3486.48	4238.5	7271.37	9053.92	9191.68	6786.99	6071.2	12349.9	9335.66	positive	No Fragments
55	348.069	715.66	901558	4.60475e+06	965391	584290	9448.3	981097	594592	812872	793299	276246	2.46399e+06	1.52306e+06	448756	597273	positive	No Fragments	Dihyroxy-1H-indole glucuronide I,N-Acetyl-a-neuraminic acid,N-Acetyl-alpha-neuraminate,N-Acetyl-beta-neuraminate,N-Acetylneuraminate,N-Acetylneuraminic acid,O-Acetylneuraminic acid,Pancratistatin
56	136.062	545.38	145387	406670	881179	2.36402e+06	88338.3	3.6709e+06	2.02659e+06	5.10189e+06	3.73085e+06	1.4901e+06	4.83314e+06	4.7549e+06	3.98937e+06	3.94341e+06	positive	No Fragments	Adenine
57	148.06	767.63	2.0934e+06	2.09451e+06	1.82144e+06	1.94779e+06	834828	2.58561e+06	3.54202e+06	2.85701e+06	1.31846e+06	3.32857e+06	1.63946e+06	1674822	3.37056e+06	2.47516e+06	positive	No Fragments	2-Oxo-4-hydroxy-5-aminovalerate,3-(Carboxymethylamino)propanoic acid,3-Aminopentanedioate,D-2,3-Dihydroxypropanoic acid,D-Glutamate,D-Glutamic acid,D-Glycerate,DL-Glutamate,Glyceric acid,L-4-Hydroxyglutamate semialdehyde,L-Glutamate,L-Glutamic acid,L-Glyceric acid,L-threo-3-Methylaspartate,N-(Carboxymethyl)-D-alanine,N-Acetylserine,N-Methyl-D-aspartic acid,N-lactoyl-Glycine,O-Acetyl-L-serine,O-Ac…
58	269.087	621.83	1.25165e+06	3.06092e+06	1.72648e+06	3976337	1.04373e+06	3.07304e+06	3233505	2.9983e+06	2.87492e+06	1503134	2.38847e+06	2.8416e+06	2767157	2.79432e+06	positive	No Fragments	2(alpha-D-Mannosyl)-D-glycerate,2-O-(alpha-D-Glucopyranosyl)-D-glycerate,3-Deoxy-D-glycero-D-galacto-2-nonulosonic acid,Allopurinol riboside,Arabinosylhypoxanthine,Inosine
59	537.168	622.66	346764	2.22367e+06	771750	2.8314e+06	257019	2160809	2.07942e+06	2.38044e+06	2.60705e+06	634901	2.09268e+06	2.13707e+06	2.41646e+06	2.20578e+06	positive	No Fragments	Conivaptan,Dhurrin 6'-glucoside,Proteacin
60	544.339	242.16	107276	106036	107705	183907	178234	270676	219064	376464	468650	325093	237963	271957	583500	793153	positive	No Fragments	1-heneicosanoyl-glycero-3-phosphate,2-oleoyl-sn-glycero-3-phosphocholine,EB 1213,LysoPC(18:1(11Z)),LysoPC(18:1(9Z)),LysoPC(20:4(5Z,8Z,11Z,14Z)),LysoPC(20:4(8Z,11Z,14Z,17Z)),PA(21:0/0:0),PC(0:0/18:1(6Z)),PC(0:0/18:1(9E)),PC(0:0/18:1(9Z)),PC(0:0/20:4(5Z,8Z,11Z,14Z)),PC(18:1(6Z)/0:0),PC(18:1(9E)/0:0),PC(18:1(9Z)/0:0),PC(18:1(9Z)/0:0)[rac],PC(20:4(5Z,8Z,11Z,14Z)/0:0),PC(O-16:1(11Z)/2:0),PC(P-16:0/2:0)
61	182.081	715.56	245990	465860	567776	1.13257e+06	722462	1218988	1.09908e+06	1.1802e+06	1.284e+06	3.35342e+06	863125	1.10086e+06	1.96316e+06	1673253	positive	No Fragments	2,3,5-Trihydroxytoluene,2,4,5-Trihydroxytoluene,2,4,6-Trihydroxytoluene,3-Amino-3-(4-hydroxyphenyl)propanoate,4,6,7-Trihydroxy-1,2,3,4-tetrahydroisoquinoline,4-Hydroxy-4-(3-pyridyl)-butanoic acid,4-Hydroxymethylcatechol,Beta-Tyrosine,D-Tyrosine,DL-Tyrosine,Ethyl 3-furoate,Ethyl furoate,Ethyl maltol,Furfuryl acetate,Gentisyl alcohol,L-Threo-3-Phenylserine,L-Tyrosine,L-threo-3-Phenylserine,Meta-Tyr…
62	160.133	700.87	669465	1.26625e+06	834989	626311	337700	1201432	976433	3.49836e+06	1636158	1.05394e+06	1.93905e+06	1.21876e+06	1.79455e+06	1.31131e+06	positive	No Fragments	(±)-1,5-Hexanediol,1,1-Diethoxyethane,2-Butoxyethanol,3-amino-octanoic acid,4-Methyl-1,2-dihydroxypentane,DL-2-Aminooctanoic acid,DL-2-amino-octanoic acid,Pregabalin
63	415.211	225.24	636558	574512	1.11615e+06	1.25056e+06	1.40588e+06	413993	1.10658e+06	331226	976770	1.10195e+06	1.27011e+06	1349678	2340754	1.89988e+06	positive	No Fragments	4-O-Methylmelleolide,Armillarin,Armillaripin,Clausarinol,Deoxybrevianamide E,Eplerenone,Estra-1,3,5(10)-triene-3,6alpha,17beta-triol triacetate,Estra-1,3,5(10)-triene-3,6beta,17beta-triol triacetate,Magnoshinin,Trospium,Tryprostatin B
64	220.118	517.23	520908	1.03109e+06	332244	399780	304964	1.27771e+06	380767	1.18621e+06	1.57249e+06	3.2348e+06	1.3406e+06	1.97483e+06	1.26313e+06	1.13724e+06	positive	No Fragments	(R)-pantothenic Acid,2-O-Methyl-L-fucose,D-Thevetose,Digitalose,Pantothenate,Pantothenic acid
65	246.114	517.12	5045.01	8615.97	2913.03	3500.95	2609.58	11352.6	2964.35	8540.19	12964.4	21232.3	11672.7	16359	7984.2	7816.13	positive	No Fragments	Mipafox
66	302.196	283.34	957220	2.08936e+06	407137	491759	393478	1.17047e+06	754331	165649	374275	276446	269525	190741	303595	470029	positive	No Fragments
67	229.154	661.66	17613.9	759819	289515	283239	79845.8	579081	687870	2.54349e+06	2.79593e+06	3.07184e+06	2.97126e+06	2.45908e+06	1.915e+06	2.23311e+06	positive	No Fragments	(E)-2-Butenyl-4-methyl-threonine,7-oxo-8-amino-nonanoic acid,8-Amino-7-oxononanoate,Isoleucyl-Proline,L-isoleucyl-L-proline ,L-leucyl-L-proline ,Leucyl-Proline,N-Heptanoylglycine,Polyethylene glycol
68	146.117	703.22	1.28279e+06	2.24012e+06	1.84344e+06	1.48132e+06	652254	1.70987e+06	1.65492e+06	2291472	2264052	2.41849e+06	2614367	2.09003e+06	2922015	2.19846e+06	positive	No Fragments	2-amino-heptanoic acid,2R-aminoheptanoic acid,2S-aminoheptanoic acid,3-Dehydroxycarnitine
69	150.058	644.9	313918	347920	459734	1.11015e+06	587397	726163	646570	1.59886e+06	1.47983e+06	2.28735e+06	1.06646e+06	1.18288e+06	2.37765e+06	1.91773e+06	positive	No Fragments	D-Methionine,L-Methionine,Methionine,Penicillamine,Racemethionine
70	151.058	644.71	1803.96	1875.98	2434.31	6427.76	3201.43	3744.97	4061.49	10328.4	7763.33	14623.5	5147.83	6443.78	13476	12789.9	positive	No Fragments
71	130.05	600.57	124783	NA	214625	473149	214789	324285	390097	748772	999837	2642346	NA	1.13284e+06	709590	860138	positive	No Fragments	(3R,5S)-1-pyrroline-3-hydroxy-5-carboxylic Acid,1-Pyrroline-4-hydroxy-2-carboxylate,2-hydroxyacrylic Acid,3-Hydroxypropenoate,3-Oxopropanoate,4-Oxoproline,5-Oxo-D-proline,5-Oxoprolinate,5-Oxoproline,Ethylene carbonate,Glucosereductone,L-1-Pyrroline-3-hydroxy-5-carboxylate,Malonic semialdehyde,N-Acryloylglycine,Pidolic acid,Pyroglutamic acid,Pyrrolidonecarboxylic acid,Pyrroline hydroxycarboxylic a…
72	758.568	214.91	394973	61325.9	1.26734e+06	376330	2.35142e+06	358228	1482660	713536	1.4924e+06	1.76165e+06	1.83743e+06	2.43204e+06	2.21866e+06	1.08556e+06	positive	No Fragments	DG(20:1(11Z)/22:6(4Z,7Z,10Z,13Z,16Z,19Z)/0:0),DG(20:1(11Z)/22:6(4Z,7Z,10Z,13Z,16Z,19Z)/0:0)[iso2],DG(20:1n9/0:0/22:6n3),DG(20:2(11Z,14Z)/22:5(4Z,7Z,10Z,13Z,16Z)/0:0),DG(20:2(11Z,14Z)/22:5(7Z,10Z,13Z,16Z,19Z)/0:0),DG(20:2(11Z,14Z)/22:5(7Z,10Z,13Z,16Z,19Z)/0:0)[iso2],DG(20:3(5Z,8Z,11Z)/22:4(7Z,10Z,13Z,16Z)/0:0),DG(20:3(8Z,11Z,14Z)/22:4(7Z,10Z,13Z,16Z)/0:0),DG(20:3(8Z,11Z,14Z)/22:4(7Z,10Z,13Z,16Z)/0…
73	784.582	211.99	59618.7	5825.21	212857	39618.1	392976	51705	341373	68089.7	221685	276730	252643	231890	200959	99246.3	positive	No Fragments	PC(10:0/24:0),PC(11:0/23:0),PC(12:0/22:0),PC(13:0/21:0),PC(14:0/20:0),PC(15:0/19:0),PC(16:0/18:0),PC(17:0/17:0),PC(18:0/16:0),PC(19:0/15:0),PC(20:0/14:0),PC(21:0/13:0),PC(22:0/12:0),PE(15:0/22:0),PE(16:0/21:0),PE(17:0/20:0),PE(18:0/19:0),PE(19:0/18:0),PE(20:0/17:0),PE(21:0/16:0),PE(22:0/15:0),PE-NMe(18:0/18:0)
74	770.604	210.87	4580.95	2397.27	113722	11060.4	123382	12531.3	134597	27310.4	89420.4	81716.4	64408.6	102880	60415.5	37970.4	positive	No Fragments	1-O-Hexadecyl-2-O-dihomogammalinolenoylglycero-3-phosphocholine,PA(P-20:0/19:1(9Z)),PC(18:0/O-16:0),PC(18:1(11Z)/P-18:1(11Z)),PC(18:1(11Z)/P-18:1(9Z)),PC(18:1(9Z)/P-18:1(11Z)),PC(18:1(9Z)/P-18:1(9Z)),PC(18:2(9Z,12Z)/P-16:0),PC(18:2(9Z,12Z)/P-18:0),PC(20:2(11Z,14Z)/P-16:0),PC(O-16:0/18:0),PC(O-16:0/20:3(8Z,11Z,14Z)),PC(O-17:0/17:0),PC(O-18:0/16:0),PC(O-18:0/18:3(6Z,9Z,12Z)),PC(O-18:0/18:3(9Z,12Z,1…
75	785.651	222.53	4153.78	1713.81	18508.6	6914.01	33267.4	10505.7	12398	12589.5	15882.9	19784.8	10728.7	23910.9	22815.2	19523.9	positive	No Fragments	SM(d16:1/24:1),SM(d18:1/22:1(13Z)),SM(d18:1/22:1),SM(d18:2/22:0)
76	85.0284	607.05	440925	416616	263038	110619	287657	874411	191903	434087	362667	447879	839871	494452	177616	255323	positive	No Fragments	2(3H)-Furanone,2(5H)-Furanone,3-Butynoate,4-Hydroxy-2-butenoic acid gamma-lactone,4-Hydroxy-2-butynal
77	205.12	607.24	15992.4	17869.3	11999.2	5720.77	11670	31482.4	9120.34	21228	16602.1	24075.3	33642.8	20850	9815.16	11738.1	positive	No Fragments	(2E,6Z)-2,6-Nonadien-1-Yl acetate,(3E,6Z)-Nonadien-1-yl acetate,(E)-2-Hexenyl 2-methyl-(E)-2-butenoate,(E)-3,7-Dimethyl-2,6-octadienyl formate,(Z)-3,7-Dimethyl-2,6-octadienyl formate,10-undecynoic acid,2,2,7,7-Tetramethyl-1,6-dioxaspiro[4.4]non-3-ene,2-undecynoic acid,2E,4E-undecadienoic acid,3-undecynoic acid,4-Hydroxy-4-methyl-7-decenoic acid gamma-lactone,4-undecynoic acid,5-Pentyl-3h-furan-2-…
78	230.157	691.87	17351.2	460277	225901	229998	72842	416680	390565	2.02454e+06	1.57724e+06	1749932	2315633	1.5486e+06	1.48834e+06	1.61615e+06	positive	No Fragments
79	248.112	695.61	6202.06	45629.1	42407.9	26629.8	18299.4	40925.4	24979.7	184862	161423	170718	325232	271962	178573	225363	positive	No Fragments	Diethyl tartrate,Linamarin,Malonylcarnitine,O-malonyl-L-carnitine,Valinopine
80	231.157	691.39	NA	13275.4	6344.63	5334.43	NA	13412.9	10791.6	55129.9	44427.1	44307.7	21903.3	43455.7	39253.8	41094.4	positive	No Fragments
81	72.0808	684.99	364370	933528	494676	1.12175e+06	567027	742091	790607	1.35966e+06	1.36196e+06	1.98028e+06	NA	1.05078e+06	1.5471e+06	1.63316e+06	positive	No Fragments	3-Buten-1-amine,Pyrrolidine
82	104.07	796.97	1.0919e+06	1.81589e+06	1.17457e+06	1.35005e+06	889845	897381	1.28189e+06	466214	1.01087e+06	427350	475773	551777	606543	632432	positive	No Fragments	(R)-3-Amino-2-methylpropanoate,(R)-b-amino-isobutyric acid,(R)-b-aminoisobutyric acid,(S)-2-Aminobutanoate,(S)-b-amino-isobutyric acid,(S)-b-aminoisobutyric acid,2-Amino-2-methylpropanoate,2-Aminoisobutyric acid,2-amino-isobutyric acid,2R-amino-butanoic acid,2S-amino-butanoic acid,3-Aminobutanoic acid,3-Aminoisobutanoic acid,3-Aminoisobutyric acid,3-amino-isobutanoic acid,4-Aminobutanoate,4-amino…
83	262.164	586.68	241863	NA	247802	521633	171739	883702	708130	943367	2120784	1.7646e+06	1.89739e+06	1.53647e+06	1.16009e+06	1083900	positive	No Fragments	hydroxyisovaleroyl carnitine
84	328.222	591.36	NA	3174.15	947.67	4273.47	NA	2162.5	3645.49	8776.04	11026.6	10795	9776.73	7090.82	4627.59	7018.78	positive	No Fragments	N-Acetyl-leucyl-leucine
85	249.152	619.49	146165	214308	193760	142703	299578	146381	305182	379781	302478	82401	442350	260169	223973	636629	positive	No Fragments
86	276.18	515.2	88979.4	681654	374550	597583	408240	470235	698513	760517	1.33139e+06	204769	1.14694e+06	545631	770434	1.33843e+06	positive	No Fragments
87	122.081	829.1	791490	1.45933e+06	1.74887e+06	45823.4	1307347	1259860	50611.2	1366959	1.44852e+06	1.6122e+06	1.52354e+06	185158	123386	150820	positive	No Fragments	Tromethamine
88	276.18	561.01	106200	322842	387190	378722	424666	398937	441272	304489	777815	152701	448091	807800	419475	1.20542e+06	positive	No Fragments	Hydroxyhexanoycarnitine,Serratamic acid
89	156.077	787.15	1.74552e+06	77357.3	381378	1.38598e+06	69254.1	84975.3	75598.1	170713	177641	375661	166721	154197	180052	138601	positive	No Fragments	2,5-Dioxopiperazine,3-(Pyrazol-1-yl)-L-alanine,3-Cyano-L-alanine,5,6-Dihydrouracil,D-Histidine,Dihydrouracil,Histidine,L-2-Amino-3-(1-pyrazolyl)propanoic acid,L-3-Cyanoalanine,L-Histidine,Muscimol,N-Methylhydantoin
90	176.103	809.71	154647	302420	136939	199781	349072	181182	387423	NA	313092	608719	659221	552444	958479	1.70246e+06	positive	No Fragments	Argininic acid,Citrulline,L-Canaline,L-Citrulline,N-Nitrosodiethanolamine
91	522.355	245.67	119570	221123	236669	426908	757802	563747	603466	1.54404e+06	1.27832e+06	1.174e+06	812614	1.08607e+06	1.10315e+06	1.07032e+06	positive	No Fragments	(3beta,17alpha,23S)-17,23-Epoxy-3,29-dihydroxy-27-norlanost-8-en-24-one,(3beta,5alpha,9alpha,22E,24R)-3,5,9-Trihydroxy-23-methylergosta-7,22-dien-6-one,1-heneicosanoyl-glycero-3-phosphate,18-acetoxy-1alpha-hydroxyvitamin D3 / 18-acetoxy-1alpha-hydroxycholecalciferol,18-acetoxy-25-hydroxyvitamin D3 / 18-acetoxy-25-hydroxycholecalciferol,1alpha,25-dihydroxy-11alpha-[(1R)-oxiranyl]vitamin D3 / 1alph…
92	147.113	1159.43	30313.6	338635	149239	308732	135023	278429	247074	600703	740417	1.10008e+06	539737	358960	778924	662582	positive	No Fragments	(2R,3R)-3-Methylornithine,(3S)-3,6-Diaminohexanoate,(3S,5S)-3,5-Diaminohexanoate,2,5-Diaminohexanoate,2-Amino-2-methyl-1,3-propandiol,D-Lysine,Diethanolamine,L-Lysine,Lysine
93	223.024	1157.56	1040.38	6207.36	2845.13	6738.91	3508.54	6498.19	5415.66	9813.24	12493.4	15231.4	6828.27	5929.37	20318.6	15022.4	positive	No Fragments
94	207.05	1160.06	412.74	3861.63	1625.96	2965.88	1426.88	2639.84	2666.74	6448.95	7666.82	8419.02	5421.12	4387.55	8157.46	5893.54	positive	No Fragments	(2S,3R)-3-Hydroxybutane-1,2,3-tricarboxylate,(R)-2-Hydroxybutane-1,2,4-tricarboxylate,(R)-Lipoic acid,(R)-lipoic acid,(S)-lipoic acid,2-Methylcitrate,2-Methylcitric acid,3-(Carboxymethyl)-3-hydroxypentanedioic acid,Homocitric acid,Homoisocitrate,Lipoate,Lipoic acid,Methylisocitric acid
95	203.139	676.55	83262.6	767242	337085	328824	71432.8	880311	669532	650786	487047	777494	335143	288699	408220	475625	positive	No Fragments	(S)-Carnitine,Alanyl-Isoleucine,Alanyl-Leucine,Isoleucyl-Alanine,L-Carnitine,Leucyl-Alanine,Malonyl-Carnitin
96	761.587	213.14	163158	24004.8	1.02208e+06	246547	1.12537e+06	341845	1381583	197954	598219	446587	573462	616985	395251	324200	positive	No Fragments
97	780.588	209.9	NA	2061.27	206150	7983.86	99958.8	18750.3	125247	8475.67	41223.6	18971.1	32325.7	27284.6	29418	29612.9	positive	No Fragments	PA(O-16:0/22:1(11Z)),PA(O-18:0/20:1(11Z)),PA(O-18:0/22:4(7Z,10Z,13Z,16Z)),PA(O-20:0/18:1(9Z)),PA(O-20:0/20:4(5Z,8Z,11Z,14Z)),PA(P-16:0/22:0),PA(P-18:0/20:0),PA(P-20:0/18:0),PA(P-20:0/20:3(8Z,11Z,14Z)),PC(18:1(9Z)/P-18:0),PC(O-18:0/17:2(9Z,12Z)),PC(P-16:0/19:1(9Z)),PC(P-18:0/17:1(9Z)),PC(P-20:0/15:1(9Z)),PE(20:0/P-18:1(11Z)),PE(20:0/P-18:1(9Z)),PE(20:1(11Z)/P-18:0),PE(22:1(13Z)/P-16:0),PE(22:4(7Z,…
98	813.683	221.32	28794.8	5026.75	120248	25858.5	163455	69824.6	111481	43186.1	52084.7	51919.6	37404.6	93901.2	62890.4	69753	positive	No Fragments	SM(d18:1/24:1(15Z)),SM(d18:2/24:0)
99	809.586	211.25	13491.6	928.06	90528.9	8941.39	104956	15945.7	127435	9463.63	60080.4	41492.5	55531.5	45260	40210	26531.1	positive	No Fragments
100	764.558	211.78	NA	889.09	41278.7	7298.71	83999.5	10509.1	120180	5120.43	25620.3	14049.5	28347.2	16920.2	28657.7	22907.5	positive	No Fragments
101	780.552	212.33	5924.49	NA	39276.1	6592.08	66772.8	10909.8	85781.6	5374.48	20082.3	15124.6	19452.6	16292.4	18916.1	11326.8	positive	No Fragments	DG(22:4(7Z,10Z,13Z,16Z)/22:6(4Z,7Z,10Z,13Z,16Z,19Z)/0:0),DG(22:4(7Z,10Z,13Z,16Z)/22:6(4Z,7Z,10Z,13Z,16Z,19Z)/0:0)[iso2],DG(22:4n6/0:0/22:6n3),DG(22:5(4Z,7Z,10Z,13Z,16Z)/22:5(4Z,7Z,10Z,13Z,16Z)/0:0),DG(22:5(4Z,7Z,10Z,13Z,16Z)/22:5(7Z,10Z,13Z,16Z,19Z)/0:0),DG(22:5(7Z,10Z,13Z,16Z,19Z)/22:5(4Z,7Z,10Z,13Z,16Z)/0:0),DG(22:5(7Z,10Z,13Z,16Z,19Z)/22:5(7Z,10Z,13Z,16Z,19Z)/0:0),DG(22:5n3/0:0/22:5n3),DG(22:5…
102	774.599	212.16	5006.39	907.66	60845.7	5485.85	44543.1	9925.74	58806.7	4767.88	18967.8	9964.36	13333.3	14107.9	9636.23	7929.92	positive	No Fragments	DG(21:0/22:6(4Z,7Z,10Z,13Z,16Z,19Z)/0:0)[iso2],PA(16:0/22:0),PA(17:0/21:0),PA(18:0/20:0),PA(19:0/19:0),PA(20:0/18:0),PA(21:0/17:0),PA(22:0/16:0),PC(13:0/22:1(11Z)),PC(14:1(9Z)/21:0),PC(15:0/20:1(11Z)),PC(15:1(9Z)/20:0),PC(16:0/19:1(9Z)),PC(16:1(9Z)/19:0),PC(17:0/18:1(9Z)),PC(17:1(9Z)/18:0),PC(18:0/17:1(9Z)),PC(18:1(9Z)/17:0),PC(19:0/16:1(9Z)),PC(19:1(9Z)/16:0),PC(20:0/15:1(9Z)),PC(20:1(11Z)/15:0)…
103	280.091	739.08	695746	613134	644124	767214	668257	389823	412582	739861	846588	466178	1.36584e+06	514797	1.15643e+06	1.26012e+06	positive	No Fragments	5-Methylcytidine,8-Hydroxyalanylclavam,Pyro-L-glutaminyl-L-glutamine
104	703.574	228.09	580830	177747	882495	548777	979456	1.3543e+06	663013	904858	550585	480567	258813	870767	763620	857519	positive	No Fragments	PE-Cer(d14:1(4E)/23:0),PE-Cer(d15:1(4E)/22:0),PE-Cer(d16:1(4E)/21:0),Palmitoyl sphingomyelin,SM(d16:1/18:0),SM(d17:1/17:0),SM(d18:0/16:1(9Z)),SM(d18:1/16:0)
105	130.086	678.69	24566.3	128723	57082.6	138690	40136.8	244098	44463.1	NA	124152	152977	1.21019e+06	103939	62552.2	76690.9	positive	No Fragments	(2E)-Decenoyl-ACP,(R)-Acetoin,(S)-Acetoin,1,4-Dioxane,1-Aminocyclopentanecarboxylate,1-Hydroxy-2-butanone,2-Methylpropanoate,2-Pyrrolidineacetic acid,3-Acetamidobutanal,3-Hydroxybutan-2-one ,3R-Hydroxybutan-2-one,Acetoin,Butanoic acid,Butyric acid,D-Pipecolic acid,Ethyl acetate,Isobutyric acid,Isopropyl formate,L-Pipecolate,L-Pipecolic acid,L-trans-4-Methyl-2-pyrrolidinecarboxylic acid,Methyl pro…
106	203.15	1054.84	74069.8	483555	307932	439816	132774	671174	466426	575277	446578	1.13642e+06	346308	300191	482049	392123	positive	No Fragments	Arg-OEt,Asymmetric dimethylarginine,NG,NG-Dimethyl-L-arginine,Symmetric dimethylarginine
107	106.05	818.68	117196	299598	288864	365495	225110	351632	329613	NA	663161	1.01452e+06	372258	420507	667719	331751	positive	No Fragments	2-Amino-3-hydroxypropanoic acid,D-Serine,DL-Serine,L-Serine,Protein serine
108	219.097	594.99	106588	617894	384033	644351	364491	568760	505683	821293	1.02032e+06	741125	863947	1.06304e+06	604064	612868	positive	No Fragments	3-Keto-scyllo-inosamine,4-Hydroxy-4-methylglutamate,5-L-Glutamyl-L-alanine,Glutamylalanine,Hydroxyprolyl-Serine,N-gamma-L-Glutamyl-D-alanine,Serinyl-Hydroxyproline,gamma-L-Glutamyl-D-alanine
109	120.065	763.52	151577	220904	207474	216311	242560	252351	314531	326049	607686	945291	380697	478163	622754	545382	positive	No Fragments	(-)-erythro-(2R,3R)-Dihydroxybutylamide,2-Methylserine,4-Amino-3-hydroxybutanoate,4-Amino-3-hydroxybutyrate,D-Allothreonine,D-Threonine,Hydroxyethyl glycine,L-Allothreonine,L-Homoserine,L-Threonine,L-homoserine
110	133.06	797.56	70281.2	153752	147743	178377	139568	254247	154971	346969	301978	942459	200848	288132	481917	323358	positive	No Fragments	3-Ureidopropionate,Asparagine,D-Asparagine,Glycyl-glycine,Glycylglycine,L-Asparagine,Methylazoxymethanol acetate,N-Carbamoylsarcosine,N-Nitroso-N-methylurethane,Ureidopropionic acid
111	205.155	960.01	72887.3	492155	191147	499283	67338.4	324866	303376	538403	503175	887651	500639	452517	412865	310247	positive	No Fragments
112	216.063	794.75	103744	276493	187916	327143	90495.7	129085	110877	881401	592334	862883	857959	683132	857943	509292	positive	No Fragments	(3-Arylcarbonyl)-alanine,(R)-Mandelate,(R)-mandelic Acid,(S)-Mandelate,1-(2-Furanyl)-1,3-butanedione,1-(5-Methyl-2-furanyl)-1,2-propanedione,2',3'-Dihydroxyacetophenone,2',4'-Dihydroxyacetophenone,2',5'-Dihydroxyacetophenone,2',6'-Dihydroxyacetophenone,2,4'-Dihydroxyacetophenone,2-(Hydroxymethyl)benzoic acid,2-Hydroxyphenylacetate,2-Methoxybenzoic acid,2-Methylhippuric acid,2-Propenyl 2-furancarb…
113	203.183	461.2	876583	NA	479528	378563	398353	507131	317865	170766	231612	128025	162282	154928	148749	214853	positive	No Fragments
114	203.053	873.92	670715	557586	728478	525533	721306	601412	539994	446579	508863	863762	409800	730398	453897	572032	positive	No Fragments	2-Deoxy-D-gluconate,3(S)-hydroxy-all-cis-8,11,14,17-eicosatetraenoyl-CoA,3-Deoxyarabinohexonic acid,Allose,Alpha-D-Glucopyranoside,Alpha-D-Glucose,Beta-D-Galactose,Beta-D-Glucose,D-Aldose,D-Allose,D-Altrose,D-Fructose,D-Fuconate,D-Galactose,D-Glucopyranoside,D-Glucose,D-Gulose,D-Hamamelose,D-Hexose,D-Idose,D-Mannose,D-Psicose,D-Sorbose,D-Tagatose,D-Talose,D-chiro-Inositol,Dihydroxyacetone (dimer)…
115	165.076	754.39	133975	477184	180963	76109.3	787244	788458	577795	49667.3	98271.2	6424.15	98456.5	11812.2	102356	137402	positive	No Fragments	(+)-Quercitol,(-)-Viburnitol,1,5-Anhydro-D-glucitol,1,5-Anhydro-D-mannitol,1,5-Anhydrosorbitol,2-Deoxy-D-galactose,2-Deoxy-D-glucose,2-Deoxygalactopyranose,2-O-Methyl-D-xylose,3-Deoxyfructose,6-Deoxy-D-galactose,6-Deoxy-D-glucose,6-Deoxy-L-galactose,Alpha-L-fucose,Beta-D-Fucose,D-Fucose,D-Rhamnose,Digitoxic acid,GlcNAc-GlcA-(Gal)2-Xyl,L-Fucose,L-Fucose-1P,L-Fuculose,L-Rhamnofuranose,L-Rhamnose,L-…
116	307.083	835.46	164218	541215	292950	858907	81742	332201	311502	585597	684723	154847	589393	515403	402578	442516	positive	No Fragments	Glutathionate(1-),Psilocybin
117	613.158	834.91	53477.2	171678	85540.6	344130	25490.8	185359	146153	173272	255640	65924.8	121111	183355	87390	87215.6	positive	No Fragments	Glutathione disulfide,Oxidized glutathione,o-O-glucuronide rosiglitazone,p-O-glucuronide rosiglitazone
118	246.206	426.31	540319	682711	332328	359557	210643	341234	198083	145166	158603	110916	150026	145449	147727	204369	positive	No Fragments	1-Octylglycerol,2-Octylglycerol
119	153.066	434.52	65651.6	398958	114509	199420	63677.7	434513	325817	240722	160846	154671	80228.7	45679.9	65997.9	71952.6	positive	No Fragments	2,5-Dihydroxypyridine,2,6-Dihydroxypyridine,2-Acetyloxazole,2-Amino-4-nitrotoluene,3,4-Dihydroxypyridine,3-Hydroxy-4H-pyrid-4-one,4-Amino-2-nitrotoluene,N1-Methyl-2-pyridone-5-carboxamide,N1-Methyl-4-pyridone-3-carboxamide,N1-Methyl-4-pyridone-5-carboxamide,Pyrrole-2-carboxylate,Pyrrole-2-carboxylic acid
120	176.875	1116.25	440166	451212	310466	465782	437202	758652	430591	519892	612559	63318.6	249365	576227	434669	600121	positive	No Fragments
121	178.873	1116.65	94472.1	98179.3	68000.2	99849.8	94570.1	166260	96105.9	116277	131334	13359	49732.1	124900	93246.2	127487	positive	No Fragments
122	232.841	1115.71	81886.4	83384.1	53547	86766.7	78065.2	132809	78245.9	95793.1	95248.1	6054.65	30095.7	89408	73964.1	99398.8	positive	No Fragments
123	316.785	1110.69	39314	39553.6	24876.5	28599.7	36222.6	39149.9	32211	39452.3	41244.6	NA	9046.78	34413.3	31460.7	38092.4	positive	No Fragments
124	370.753	1111.26	40052.1	33806.6	19495.7	20438.2	31405.2	39768.8	28474	32808.2	36890.3	NA	5421.86	28684.7	26462.8	29397.6	positive	No Fragments
125	414.743	1109.71	25748.9	22069.4	12810.2	15060.9	20822.9	34333.4	17736.2	23546	25093.8	NA	3917.2	19698	15763.3	19654.8	positive	No Fragments
126	276.831	1111.03	22626	21172.7	13464.7	15728	20138.8	28851.2	16415	21810.3	22191.8	NA	6670.5	21077	15171.2	18447.7	positive	No Fragments
127	298.813	1111.99	13769.8	15537.6	12310.5	14943.4	14526.7	22220.4	14269.1	15530.2	19257.4	6271.73	11791.8	19792.1	12052.4	15334.5	positive	No Fragments
128	376.787	1110.44	18822.1	15257.7	9939.21	12738.1	14481.3	20869.8	12674	16636.4	17294	NA	3940.91	15509.5	11576.4	13760.8	positive	No Fragments
129	514.699	1112.03	13907.4	11356.2	6770.12	8081.51	12127.8	18144.7	9256.07	12295.2	13275.3	NA	1859.84	10677.5	8889.77	11339.8	positive	No Fragments
130	576.699	1114.24	8586.49	7277.19	4320.8	5134.89	6754.08	12312.3	6070.4	7524.51	8508.42	NA	1732.01	7016.97	5350.97	6360.26	positive	No Fragments
131	552.656	1112.53	10406.5	7516.87	5197.98	5140.14	6851.78	9970.18	6530.73	7964.71	10154.4	NA	1626.68	6202.77	5400	7796.17	positive	No Fragments
132	454.697	1109.79	6999.36	5828.34	3711.89	3956.32	6520.98	9708.17	5273.85	6213.74	7175	NA	NA	5151.54	4996.5	5527.24	positive	No Fragments
133	614.655	1112.1	7220.95	5607.91	3323.83	4567.9	6072.87	8839.27	4467.42	6914.34	7625.15	NA	568.51	5828.97	4485.83	5148.38	positive	No Fragments
134	180.871	1115.24	6508.33	5587.14	3796.38	5510.56	5627.91	8459.71	4943.21	5872.54	6979.29	NA	2704.23	6445.22	4965.42	6369.93	positive	No Fragments	Neodymium
135	354.779	1112.6	4280.3	4469.76	3913.39	4239.85	4892.7	7205.88	4926.7	4671.73	5357.38	2286.19	2931.44	5678.5	3721.08	5077.57	positive	No Fragments
136	278.829	1110.92	5902.13	5764.23	3436.35	3980.84	4991.4	7129.04	4423.02	5538.04	7042.28	NA	1916.72	5012.45	3766.51	4472.22	positive	No Fragments
137	318.783	1112.98	4986.78	4226.18	2705.87	3406.41	4155.45	6323.7	3843.08	4365.97	4651.35	NA	1099.24	4438.32	3796.36	5070.04	positive	No Fragments
138	132.077	862.59	6526.04	504016	166483	89696.1	21141.2	76444.7	84700.5	748160	154729	681141	316110	141479	317459	144720	positive	No Fragments	3-Guanidinopropanoate,Beta-Guanidinopropionic acid,Creatine,Methylazoxymethanol,N-(Hydroxymethyl)urea,alpha-Hydroxy-NDMA
139	128.953	987.27	242692	356666	304564	233295	421860	420048	314711	408062	459870	406330	353558	442704	411552	433080	positive	No Fragments
140	168.946	987.47	110451	156108	139579	101345	192676	202647	144190	192766	217571	188670	165423	209537	197992	198134	positive	No Fragments
141	234.917	984.72	97687.8	149992	124401	79655.4	191699	186915	135375	188210	201978	171723	153843	197900	174536	186149	positive	No Fragments
142	274.91	983.83	61867.9	98494.8	68867.8	45278.2	128038	120686	87066.9	125480	129108	109631	98417.9	134566	111659	114239	positive	No Fragments
143	340.882	983.44	34674.6	56712.1	35868.6	21449.8	79033.9	74262.7	52031.2	73528.5	80080.3	63883.1	55869.6	81926.3	70119.6	71810.9	positive	No Fragments
144	380.874	983.93	13828.1	23404.3	13580.6	8110.64	39388.8	34632.5	21929.7	33753.7	35033.1	26816.2	23165.3	40404.4	30029.4	32848	positive	No Fragments
145	318.899	982.45	18181.8	27561.2	20437.4	12296.5	37832	38538.3	25961.3	35111.5	38474.3	29623.9	33439	41252.4	35687.7	34166.4	positive	No Fragments
146	446.846	982.94	10345.3	17917.9	9566.77	6272.21	31064.4	26456.2	15966	27213.4	25515	18669.3	17724	29855.6	21970.4	25374.6	positive	No Fragments
147	424.864	983.92	7004.3	9783.37	6326.26	4214.28	18201.4	16412.2	10475.1	15049.9	14464.2	12055.8	12268.2	19966.2	13326.5	15080.6	positive	No Fragments
148	208.938	983.15	8710.78	12527.2	9389.24	5920.4	16936.4	17017.7	12397.9	16163	18153	14772.7	13688.9	18512.4	15581.6	15950.2	positive	No Fragments
149	296.918	982.94	7784.85	9675.08	7675.61	5663.67	15297.3	14995.2	9583.52	14224.2	13344.9	11606.7	14449.8	16641.3	13054.1	13580.4	positive	No Fragments
150	552.81	983.44	5084.75	7667.68	3961.05	2590.25	12757.9	10127.2	6481.62	9124.48	9663.18	7721	7314.24	11994.2	8789.15	9896.24	positive	No Fragments
151	486.838	982.85	4405.64	6723.23	3755.2	2471.75	12013	9550.21	6419.08	10197.3	9684.42	7528.54	7208.27	11278.4	9197.12	10074.2	positive	No Fragments
152	530.828	982.95	2941.22	4275.12	2708.14	1855.43	8153.16	6051.82	4448.38	6100.98	6045.59	5041.95	5233.64	7302.7	5205.22	6555.93	positive	No Fragments
153	314.902	983.23	3124.3	5036.58	3365.92	2034.64	7849.26	7195.58	4700.58	6732.36	6992.46	5827.24	5013.1	7636.86	6217.25	7199.89	positive	No Fragments
154	508.846	982.75	2719.31	3798.48	2160.26	1536.94	6301.81	5590.09	3973.83	4706.08	4105.85	4086.31	4697.77	7370.68	4361.13	4903.26	positive	No Fragments
155	636.792	982.78	2026.32	2750.61	1601.95	1107.35	5008.89	4108.91	2693.14	3790.44	4309.24	3132.21	3161.61	5253.26	3140.92	4474.95	positive	No Fragments
156	486.864	981.95	2328.96	2922.41	2176.73	1482.98	5145	4822.51	3146.45	4446.13	4039.31	3758	4222.03	5738.22	4279.09	4215.56	positive	No Fragments
157	592.828	983.54	1835.33	2764.12	1738.39	1136.77	4833.27	4026.69	2940.71	3648.82	3456.41	3168.87	2929.88	5091.12	3164.1	3837.84	positive	No Fragments
158	570.846	982.75	1918.54	2852.98	1622.72	1164.55	4579.99	3774.88	2748.44	3529.18	3463.64	2759.18	3321.61	4754.8	3483.52	4034.07	positive	No Fragments
159	698.792	983.03	1214.96	2151.01	1088.04	880.75	3614.61	2714.88	1692.25	2741.63	2359.09	1773.36	2418.66	3441.97	2456.37	2846.89	positive	No Fragments
160	583.323	223.34	22896.6	177312	23694.2	92867.8	35746.1	158239	25392.6	704662	512497	603084	252269	554888	611894	515812	positive	No Fragments	Cucurbitacin C,Cucurbitacin Q,Montanin
161	621.303	222.3	2273.55	11245.6	3907.78	14211.8	5716.92	16007.6	10259.9	38149.8	33410.8	55108.2	15835.7	36483.6	42216.4	34057.9	positive	No Fragments	1-Arachidonoylglycerophosphoinositol,1-Oleoylglycerophosphoinositol,1-arachidonoyl-sn-glycero-3-phospho-1D-myo-inositol,PI(18:1(9Z)/0:0),PI(20:4(5Z,8Z,11Z,14Z)/0:0)
162	76.0757	612.15	90201.3	124496	16852.7	109306	55772.6	126744	78315.1	NA	NA	NA	NA	NA	NA	NA	positive	No Fragments	(R)-1-Aminopropan-2-ol,1-Amino-propan-2-ol,1-Aminopropan-2-ol,Trimethylamine N-oxide
163	508.376	240.44	8389.67	39554.5	53930.7	32577.9	280797	188233	106173	524865	433580	349717	155603	659211	393119	406319	positive	No Fragments	(3beta,5alpha,6beta,22E,24R)-23-Methylergosta-7,22-diene-3,5,6-triol,11alpha-ethyl-1alpha,25-dihydroxyvitamin D3 / 11alpha-ethyl-1alpha,25-dihydroxycholecalciferol,1alpha,25-dihydroxy-24a,24b-dihomo-20-epivitamin D3 / 1alpha,25-dihydroxy-24a,24b-dihomo-20-epicholecalciferol,1alpha,25-dihydroxy-24a,24b-dihomovitamin D3 / 1alpha,25-dihydroxy-24a,24b-dihomocholecalciferol,1alpha,25-dihydroxy-26,27-d…
164	98.9841	804.26	12637.9	35946.2	17980.3	29730.3	13984.9	10306.6	25296.5	NA	37322.2	15913.9	94042.6	22981	13831.4	15741.4	positive	No Fragments	Acetate,Acetic acid,Glycolaldehyde,Orthophosphate,Phosphoric acid
165	124.087	670.96	48505.8	375226	253704	224579	9945	196074	309523	NA	204247	542100	NA	173390	NA	34392.5	positive	No Fragments	2-Methylimidazole,4-Methylimidazole,Fomepizole
166	192.069	423.43	4945.7	2644.04	7984.87	9044.17	44512.1	449948	8804.49	262223	550307	314698	411165	590402	412208	374572	positive	No Fragments	(±)-2-Hydroxy-4-(methylthio)butanoic acid,N-Acetyl-L-methionine,N-Acetylmethionine
167	156.077	872.06	123513	51612.1	204414	558501	30073.9	74907.2	48607.2	96033.3	89146.7	208702	82044.9	90841.5	118599	85346.6	positive	No Fragments	2,5-Dioxopiperazine,3-(Pyrazol-1-yl)-L-alanine,3-Cyano-L-alanine,5,6-Dihydrouracil,D-Histidine,Dihydrouracil,Histidine,L-2-Amino-3-(1-pyrazolyl)propanoic acid,L-3-Cyanoalanine,L-Histidine,Muscimol,N-Methylhydantoin
168	230.157	591.09	2910.24	96711.4	38082.9	46839.6	17718.2	102630	101780	555776	358581	366450	375475	467849	350353	367846	positive	No Fragments
169	316.211	238.36	286128	297937	237809	493930	446378	262811	447257	169405	212616	219896	441622	228607	447279	536997	positive	No Fragments	3-Hydroxytetradecanedioic acid,3-hydroxy-tetradecanedioic acid,Butoctamide hydrogen succinate
170	360.237	245.33	12808	12518	9364.59	12535.3	15979.1	9231.55	15488.9	5876.48	7436.02	8673.54	15351.6	7715.48	16240.8	20934.9	positive	No Fragments	(+)-Neomenthyl O-beta-D-glucoside,(-)-Menthyl O-beta-D-glucoside,(-)-menthyl beta-D-glucoside,L-Citronellol glucoside,Menthyl pyrrolidone carboxylate
171	124.058	423.79	83242.6	157288	330303	530766	190052	404906	384406	339168	234946	358914	291942	257726	203991	199459	positive	No Fragments
172	142.026	796.54	259485	281415	214669	344448	121623	509780	322785	262903	194194	219140	119836	185775	215686	161276	positive	No Fragments	(2E,4E)-5-carboxypenta-2,4-dienoate,(R)-3-Amino-2-methylpropanoate,(R)-b-amino-isobutyric acid,(R)-b-aminoisobutyric acid,(S)-2-Aminobutanoate,(S)-b-amino-isobutyric acid,(S)-b-aminoisobutyric acid,1,2-Diacylglycerol-LD-PI-pool,1-Hydroxy-2-aminoethylphosphonate,2-Amino-2-methylpropanoate,2-Aminoisobutyric acid,2-amino-isobutyric acid,2R-amino-butanoic acid,2S-amino-butanoic acid,3-Aminobutanoic a…
173	247.092	599.76	29878.3	193152	74305.3	287949	19602	59908.8	75244.5	33496.7	81830	99712.3	29662.5	61304.7	50073.2	60261.8	positive	No Fragments	2,6-Diamino-4-hydroxy-5-(N-methyl)formamidopyrimidine,2,6-Diamino-4-hydroxy-5-N-methylformamidopyrimidine,5,6-Dihydrouridine,Aspartyl-Hydroxyproline,L-alpha-Aspartyl-L-hydroxyproline
174	284.098	700.46	129109	194551	121148	481345	74071.3	500478	344582	224466	177837	50650.1	196916	217383	227914	128589	positive	No Fragments
175	227.113	795.26	231017	434553	318823	494231	232744	338465	418992	NA	234441	450399	301612	174222	230520	289278	positive	No Fragments	(6R)-6-(L-Erythro-1,2-Dihydroxypropyl)-5,6,7,8-tetrahydro-4a-hydroxypterin,(S)-N-(4,5-Dihydro-1-methyl-4-oxo-1H-imidazol-2-yl)alanine,Alanyl-Histidine,Carnosine,Histidinyl-Alanine,O-Acetylcarnitine
176	302.124	586.44	11492.5	97406.8	49797.2	221887	74322.8	149044	111569	333643	232081	314822	140037	191747	336887	255754	positive	No Fragments	3-Furanmethanol glucoside
177	134.027	508.48	353749	93362.4	159554	188972	175393	461076	367246	392233	399575	462399	190230	422550	403516	377181	positive	No Fragments	Thioglycolate
178	86.0964	697.92	51749.4	363935	461156	87296.2	160287	319791	66328.4	106879	64183.4	64636.6	383472	192935	171707	200329	positive	No Fragments	Piperidine,Propane
179	627.534	197.89	206879	256800	399418	168898	197557	443469	320353	395966	376130	192211	218393	375658	387881	373448	positive	No Fragments
180	904.589	197.64	160598	197682	309136	135268	118254	350835	216248	308346	295052	137817	158324	289206	295093	267680	positive	No Fragments	PI(14:0/22:2(13Z,16Z)),PI(14:1(9Z)/22:1(11Z)),PI(16:0/20:2(11Z,14Z)),PI(16:1(9Z)/20:1(11Z)),PI(17:1(9Z)/19:1(9Z)),PI(17:2(9Z,12Z)/19:0),PI(18:0/18:2(9Z,12Z)),PI(18:1(11Z)/18:1(11Z)),PI(18:1(11Z)/18:1(9Z)),PI(18:1(9Z)/18:1(11Z)),PI(18:1(9Z)/18:1(9Z)),PI(18:2(9Z,12Z)/18:0),PI(19:0/17:2(9Z,12Z)),PI(19:1(9Z)/17:1(9Z)),PI(20:1(11Z)/16:1(9Z)),PI(20:2(11Z,14Z)/16:0),PI(22:1(11Z)/14:1(9Z)),PI(22:2(13Z,16…
181	887.563	197.29	76527.8	108073	159323	66276.7	55876.3	182052	132507	168741	157526	66047.9	74201.8	149294	141115	142637	positive	No Fragments	(3'-sulfo)Galbeta-Cer(d18:0/18:0(2OH)),Glc-GP(18:0/20:4(5Z,8Z,11Z,14Z)),PI(14:0/22:1(11Z)),PI(14:1(9Z)/22:0),PI(15:1(9Z)/21:0),PI(16:0/20:1(11Z)),PI(16:0/22:4(10Z,13Z,16Z,19Z)),PI(16:0/22:4(7Z,10Z,13Z,16Z)),PI(16:1(9Z)/20:0),PI(17:0/19:1(9Z)),PI(17:1(9Z)/19:0),PI(18:0/18:1(9Z)),PI(18:0/20:4(5Z,8Z,11Z,14Z)),PI(18:0/20:4(8Z,11Z,14Z,17Z)),PI(18:1(11Z)/20:3(5Z,8Z,11Z)),PI(18:1(11Z)/20:3(8Z,11Z,14Z)),…
182	837.545	196.9	26981.9	38409.9	75851.5	16259.5	39964.2	52940.5	54663.3	42750.7	55208.3	33334.4	28097.2	66724.9	41423.2	50029.4	positive	No Fragments
183	812.542	196.7	24750.4	15668.4	37834.1	11752.5	20770.2	32987.6	34779.3	28427.6	26887.9	16096.2	18385.6	41216.3	42008.4	33713.2	positive	No Fragments	1-Hexadecanoyl-2-(9Z-octadecenoyl)-sn-glycero-3-phospho-sn-glycerol,DGCC(16:0/20:5),LBPA(16:0/18:1(9Z)),PG(12:0/22:1(11Z)),PG(14:0/20:1(11Z)),PG(14:0/22:4(7Z,10Z,13Z,16Z)),PG(14:1(9Z)/20:0),PG(15:0/19:1(9Z)),PG(15:1(9Z)/19:0),PG(16:0/18:1(11Z)),PG(16:0/18:1(9Z)),PG(16:0/20:4(5Z,8Z,11Z,14Z)),PG(16:1(9Z)/18:0),PG(16:1(9Z)/20:3(5Z,8Z,11Z)),PG(16:1(9Z)/20:3(8Z,11Z,14Z)),PG(17:0/17:1(9Z)),PG(17:1(9Z)/…
184	863.563	198.34	10397.5	27265.1	22077.4	11580.6	6529.14	21993.2	15925	25178.9	31718	27996.2	12694.8	28955.6	27197	28782.7	positive	No Fragments	PI(14:0/22:2(13Z,16Z)),PI(14:1(9Z)/22:1(11Z)),PI(16:0/20:2(11Z,14Z)),PI(16:1(9Z)/20:1(11Z)),PI(17:1(9Z)/19:1(9Z)),PI(17:2(9Z,12Z)/19:0),PI(18:0/18:2(9Z,12Z)),PI(18:1(11Z)/18:1(11Z)),PI(18:1(11Z)/18:1(9Z)),PI(18:1(9Z)/18:1(11Z)),PI(18:1(9Z)/18:1(9Z)),PI(18:2(9Z,12Z)/18:0),PI(19:0/17:2(9Z,12Z)),PI(19:1(9Z)/17:1(9Z)),PI(20:1(11Z)/16:1(9Z)),PI(20:2(11Z,14Z)/16:0),PI(22:1(11Z)/14:1(9Z)),PI(22:2(13Z,16…
185	651.534	196.53	2187.57	3864.77	8160.47	1517.99	3712.56	7557.21	9774.13	3846.74	6082.33	3138.16	2026.65	6731.18	4136.6	6438.87	positive	No Fragments	1-(8-[3]-ladderane-octanoyl-2-(8-[3]-ladderane-octanyl)-sn-glycerol
186	333.569	674.68	NA	13734.5	3827.81	14212.9	2732.36	16166.9	13785.9	330162	301245	35735.2	423099	340559	186798	243806	positive	No Fragments
187	212.095	540.14	272648	NA	221119	219584	192674	233915	195282	237709	220033	291238	294540	231283	159542	236758	positive	No Fragments
188	104.071	671.17	51459.8	184775	73302.8	152049	33345.2	278786	121899	130176	145782	90328.3	135847	88506	75344.1	92496.9	positive	No Fragments	(R)-3-Amino-2-methylpropanoate,(R)-b-amino-isobutyric acid,(R)-b-aminoisobutyric acid,(S)-2-Aminobutanoate,(S)-b-amino-isobutyric acid,(S)-b-aminoisobutyric acid,2-Amino-2-methylpropanoate,2-Aminoisobutyric acid,2-amino-isobutyric acid,2R-amino-butanoic acid,2S-amino-butanoic acid,3-Aminobutanoic acid,3-Aminoisobutanoic acid,3-Aminoisobutyric acid,3-amino-isobutanoic acid,4-Aminobutanoate,4-amino…
189	233.113	724.4	23155.1	293812	42142.7	109696	14671.9	90788.1	118392	99464.4	79747	27969.5	60671.4	35458	121649	118667	positive	No Fragments	2-Amino-3,7-dideoxy-D-threo-hept-6-ulosonic acid,4-(Glutamylamino) butanoate,4-(L-gamma-Glutamylamino)butanoate,Aspartyl-Valine,Boc-Asn,Calystegine C1,Hydroxyprolyl-Threonine,L-N-(3-Carboxypropyl)glutamine,N2-Succinyl-L-ornithine,N6-Acetyl-LL-2,6-diaminoheptanedioate,Pyridoxaminium(1+),Threoninyl-Hydroxyproline,Valyl-Aspartate
190	243.183	238.02	233156	301622	104251	193969	221876	95629.4	173535	54165.5	68480	76280.3	170094	76730.8	130411	186879	positive	No Fragments	2-Hydroxyundecanoate,Memantine,Rimantadine
191	265.195	249.07	25286	36879.4	15883.8	19161.4	19909	9689.59	20102.6	4620.02	7768.31	6322.91	16509.9	6799.99	11983.4	15826.5	positive	No Fragments	2-N-Undecyltetrahydrothiophene
192	113.06	598.74	21045.9	82104.2	36184.7	83539	75253.8	87936.5	72977.2	168201	321853	12410.5	243093	149013	233485	167819	positive	No Fragments	(2E,4E)-2,4-Hexadienoic acid,(E)-4-Oxo-2-hexen-1-al,1,2-Cyclohexanedione,1,4-Cyclohexanedione,2,5-Dimethyl-3(2H)-furanone,2-(Methoxymethyl)furan,2-hexenedial,3,5-hexadienoic acid,3-Methyl-1,2-cyclopentanedione,3-hexenedial,3-hexynoic acid,4-hexynoic acid,4-oxo-2E-Hexenal,4-oxo-2Z-Hexenal,5,5-Dimethyl-2(5H)-furanone,5-hexynoic acid,6-hydroxy-2,4-hexadienal,Aleprolic acid,Cyclohexane-1,2-dione,Cycl…
193	149.081	599.78	NA	3968.65	2700.28	5263.74	4750.1	6660.72	5814.37	14322.6	25695.8	NA	16649.9	13022.9	18188	12464.8	positive	No Fragments	(2-Methoxyethoxy)propanoic acid,(R) 2,3-Dihydroxy-3-methylvalerate,(R)-2,3-Dihydroxy-3-methylpentanoate,(R)-Mevalonate,(R)-Pantoate,(R)-mevalonate,(S)-Mevalonate,2,3-Dihydroxy-3-methylpentanoate,3,6-Dideoxy-L-galactose,Abequose,Glycerol 1-propanoate,Mevalonic acid
194	230.095	790.21	130592	132513	161393	63330.4	81911	106474	58904.2	NA	127528	365602	264291	146956	148307	127264	positive	No Fragments	Ergothioneine
195	244.154	464.94	18191.4	62064	27952.4	61562.2	26711.4	111637	91011.9	173495	363045	131762	206517	142372	247633	216322	positive	No Fragments	2,6-Dimethyl-1,8-octanedioic acid,2-Ethylsuberic acid,3-Methylazelaic acid,Diethyl adipate,Dimethyl suberate,Heptylmalonic acid,N-lactoyl-Isoeucine,Oxalic acid dibutyl ester,R-2-Hydroxy-3-methylbutanoic acid 3-Methylbutanoyl,Sebacic acid,Tiglylcarnitine
196	162.058	434.37	73487.4	17147.8	25701.7	21280.6	43085.5	54990	49055.7	47125.5	44743.8	360260	67716.1	62745.1	90519.9	35032.4	positive	No Fragments	3-(Methylthio)propionic acid,3-Methylthiopropionic acid,3-methyl-thiopropionic acid,Entadamide A,Methyl 2-(methylthio)acetate,S-Allyl-L-cysteine,S-Allylcysteine,trans-S-(1-Propenyl)-L-cysteine
197	290.145	875.61	14889.1	328926	83822.1	218174	30596.2	252380	179876	333898	213710	122933	192788	142731	138011	273299	positive	No Fragments	Arginyl-Aspartate,Aspartyl-Arginine,L-Asp(4-L-Arg)
198	316.211	257.3	76511.7	65260.5	159005	119747	109655	49498.9	171806	44469.2	63020.2	63781.5	82405.3	57171.8	92428.7	NA	positive	No Fragments	3-Hydroxytetradecanedioic acid,3-hydroxy-tetradecanedioic acid,Butoctamide hydrogen succinate
199	132.102	355.1	12897	177669	33995.6	314852	24614.4	13694.1	61363.9	6330.49	5148.93	4433.99	5513.9	4869.26	10472.2	7898.41	positive	No Fragments	(2R,3R)-2,3-Butanediol,(3R)-beta-Leucine,(R,R)-Butane-2,3-diol,(S,S)-Butane-2,3-diol,(±)-erythro-Isoleucine,1,1-Dimethoxyethane,1,3-Butanediol,2,3-Butanediol,2-Amino-4-methylpentanoic acid,2-Ethoxyethanol,2S-Amino-3S-methylpentanoic acid,2S-amino-hexanoic acid,3,3,5-triiodo-L-thyronine-beta-D-glucuronoside,3-Aminocaproic acid,6-Aminohexanoate,6-Deoxyfagomine,6-amino-hexanoic acid,Aminocaproic aci…
200	104.071	734.99	47623.7	130319	81570.5	75543.2	79096.8	84492.5	100114	NA	149088	293593	45393.1	51898.3	NA	NA	positive	No Fragments
201	132.065	534.99	18119.6	11781.9	16954.2	22063.1	16275	32657.7	20627.6	36262.7	37934	45044.2	31477	28505.9	48217.2	45753.1	positive	No Fragments	(R)-Lactate,(S)-4-Amino-5-oxopentanoate,(S)-Lactate,2-Amino-4-oxopentanoic acid,2-amino-4-oxo-pentanoic acid,2-oxo-5-amino-pentanoic acid,3-Hydroxy-L-proline,3-Hydroxypropanoate,4-Hydroxy-2-pyrrolidinecarboxylic acid,4-Hydroxy-L-proline,4-Hydroxyproline,5-Amino-2-oxopentanoic acid,5-Aminolevulinate,5-Aminolevulinic acid,5-amino-levulinic acid,D-Glyceraldehyde,D-Lactic acid,Dihydroxyacetone,Dimeth…
202	227.125	564.24	NA	NA	58262.9	155019	47189.7	153460	102747	185900	207745	278783	161960	210461	206899	269781	positive	No Fragments	(1S,2S,4R,8R)-p-Menthane-1,2,8,9-tetrol,(1alpha,2alpha,4betaH,6alpha,8R)-p-Menthane-2,6,8,9-tetrol,(2xi,3xi,6E)-3,7-Dimethyl-6-octene-1,2,3,8-tetrol,(2xi,6xi)-7-Methyl-3-methylene-1,2,6,7-octanetetrol,3,7-Dimethyl-3-octene-1,2,6,7-tetrol
203	372.31	255.77	7943.63	10910.2	24825.9	7025.77	54975.3	59469.9	30759.2	11640.8	19001.3	6716.53	15352.4	10397.4	8511.02	13972	positive	No Fragments	Glycerol 1-hexadecanoate,MG(0:0/16:0/0:0),MG(16:0/0:0/0:0),MG(16:0/0:0/0:0)[rac],N-stearoyl serine,Tetradecanoylcarnitine
204	134.044	784.45	207584	131342	117240	220179	56570.6	204005	92008.6	NA	14097.8	67749	18777.2	25126.4	29846.3	NA	positive	No Fragments
205	110.027	789.96	46112.7	76751.8	196402	130742	63964.5	205904	151732	118803	62026.8	101047	48206.2	54423	69943.7	34114.6	positive	No Fragments	Hypotaurine
206	559.15	617.42	213102	101197	127009	125570	121050	112121	96805.6	90905.8	88573.6	111325	121612	113093	80933.3	79896.4	positive	No Fragments	1,4-beta-D-Glucan
207	118.061	825.03	234158	94461.4	87238	100443	55745.9	160938	74400.9	61474.7	51406.3	85556.9	46984	72749.3	39803	63019.2	positive	No Fragments	Guanidinoacetate,Guanidoacetic acid,Hydroxyurea,N-Nitroso-N-ethylurea
208	133.097	1091.32	12023.1	71924.9	34811.4	91971.1	17246.8	56395.6	85023.1	73596.2	58910.7	223820	82226.4	36778.6	70377.7	59863.7	positive	No Fragments	(2R,4S)-2,4-Diaminopentanoate,2,5-Diaminopentanoic acid,3-Aminopropane-1,2-diol,D-Ornithine,L-Ornithine,L-Ornithine monochlorohydrate/ornithine,Ornithine
209	184.073	778.96	222576	36537.9	17852.6	36232.7	22900.9	30295.8	44176.2	64671.3	19574.6	39009.1	48435.3	30096	33301.5	26297.4	positive	No Fragments	(R)-Boschniakine,1-(2,3-Dihydro-1H-pyrrolizin-5-yl)-2-propen-1-one,2,3-Dihydrobenzofuran,2-Methylbenzaldehyde,2-amino-heptanoic acid,2R-aminoheptanoic acid,2S-aminoheptanoic acid,3,4-Dihydro-4-[(5-methyl-2-furanyl)methylene]-2H-pyrrole,3-Dehydroxycarnitine,3-Methylbenzaldehyde,3-[(5-Methyl-2-furanyl)methyl]-1H-pyrrole,4-Hydroxystyrene,4-Methylbenzaldehyde,Acetophenone,Boschniakine,Indole-3-ethano…
210	246.17	363.12	21525.3	96709.5	36540.1	50285.3	26046.7	208929	65909.7	121439	207040	148698	72290.9	119633	52764.9	66721.4	positive	No Fragments	(1S,2S,4R,8R)-p-Menthane-1,2,8,9-tetrol,(1alpha,2alpha,4betaH,6alpha,8R)-p-Menthane-2,6,8,9-tetrol,(2xi,3xi,6E)-3,7-Dimethyl-6-octene-1,2,3,8-tetrol,(2xi,6xi)-7-Methyl-3-methylene-1,2,6,7-octanetetrol,2-Methylbutyroylcarnitine,3,7-Dimethyl-3-octene-1,2,6,7-tetrol,Isovalerylcarnitine,Pivaloylcarnitine,Valerylcarnitine
211	272.185	427.81	102511	138024	75158.5	95630.8	206879	71003.6	147350	96095.4	123398	49678	53418.8	113305	119909	153456	positive	No Fragments	Bis(1-methylethyl) hexanedioate,Dibutyl succinate,Diisopropyl adipate,Dipropyl hexanedioate,Dodecanedioic acid,Talaromycin A
212	136.048	562.23	8041.43	37825.7	8592.04	22536	14633.5	34159.1	15222.8	88246.7	128606	205248	113492	130917	60750.6	72673.2	positive	No Fragments	3-(N-Nitrosomethylamino)propionitrile,Creatinine
213	215.016	892.61	5812.57	50783.7	5601.19	13047.4	21244.7	84510.1	5895.62	4068.73	3695.12	4537.12	5754.17	4015.58	1612.63	3411.87	positive	No Fragments	(1R,2R)-Isocitric acid,(1R,2S)-1-Hydroxypropane-1,2,3-tricarboxylate,(1S,2S)-1-Hydroxypropane-1,2,3-tricarboxylate,(4R,5S)-4,5,6-Trihydroxy-2,3-dioxohexanoate,2,3-Diketo-L-gulonate,2,5-Didehydro-D-gluconate,2-Dehydro-3-deoxy-D-glucarate,5-Dehydro-4-deoxy-D-glucarate,Carboxymethyloxysuccinate,Citrate,Citric acid,D-Glucaro-1,4-lactone,D-threo-Isocitric acid,Diketogulonic acid,Isocitrate,Isocitric a…
214	186.112	653.85	720.19	6445.58	2010.43	1911.54	4921.79	5433.96	3936.8	14364.6	196409	12162.3	14750.4	64925.7	193749	11763.8	positive	No Fragments	2-Keto-n-heptylic acid,2S-Hydroxy-2-isopropylbutano-3S-lactone,3-butyrl propionic acid,4-Hydroxycyclohexylcarboxylic acid,4-propionyl butyric acid,5-aceto valeric acid,7-Oxoheptanoic acid,Botryodiplodin,Ecgonine,Ethyl levulinate,Methyl (R)-3-methyl-2-oxopentanoate,N-Isovaleryl-L-homoserine lactone,Otonecine,Pseudoecgonine,Tetrahydrofurfuryl acetate,n-valeryl acetic acid,trans-4-Hydroxycyclohexane…
215	189.074	655.98	12058.7	35436.4	24702.3	90031.8	31857.8	49673.8	43100.6	83332.6	74354.3	144908	43160.9	65741.1	105266	93473	positive	No Fragments	1-Deoxy-D-glucitol
216	222.097	657.14	1628.21	7734.97	2395.56	12886.8	3421.82	8045.85	7185.81	24716.8	27772.3	37264.6	20914.3	23416.2	22658.1	22780.8	positive	No Fragments	2-Deoxy-D-gluconate,3(S)-hydroxy-all-cis-8,11,14,17-eicosatetraenoyl-CoA,3-Deoxyarabinohexonic acid,Aldehydo-N-acetyl-D-glucosamine,Aldehydo-N-acetyl-D-mannosamine,Allose,Alpha-D-Glucopyranoside,Alpha-D-Glucose,Avenic acid B,Beta-D-Galactose,Beta-D-Glucose,Beta-N-Acetylglucosamine,D-Aldose,D-Allose,D-Altrose,D-Fructose,D-Fuconate,D-Galactose,D-Glucopyranoside,D-Glucose,D-Gulose,D-Hamamelose,D-Hex…
217	287.221	218.04	73193.6	66531.4	69265.4	136296	65374.2	78698.5	45782.2	63920.4	57330.1	31660.7	94813.9	34979.1	33878.7	45767	positive	No Fragments	10-hydroxy-16-oxo-hexadecanoic acid,16-Hydroxy-10-oxohexadecanoic acid,2,2,4-Trimethyl-1,3-pentadienol diisobutyrate,2,3-Dihydroxycyclopentaneundecanoic acid,9-hydroxy-16-oxo-hexadecanoic acid,Hexadecanedioate,Hexadecanedioic acid
218	187	847.51	6180.81	21718.8	23174.4	29007.9	30093.1	88676.7	19573.7	20831.5	7068.14	8707.93	8260.49	7980.84	9163.48	8240.47	positive	No Fragments	(2R)-2-Hydroxy-3-(phosphonatooxy)propanoate,(R)-2-Hydroxyglutarate,(R)-2-Methylmalate,(S)-2-Hydroxyglutarate,(S)-2-Methylmalate,2-Dehydro-3-deoxy-D-xylonate,2-Dehydro-3-deoxy-L-arabinonate,2-Hydroxyglutarate,2-Phospho-D-glycerate,2-Phospho-D-glyceric acid,2-Phosphoglyceric acid,2-phospho-D-glycerate,3-Hydroxyglutaric acid,3-Phospho-D-glycerate,3-Phospho-DL-glycerate,3-Phosphoglyceric acid,Citrama…
219	158.154	1016.28	80021.2	149342	80839.1	108074	93105.2	86660.7	143885	48700.1	65377.2	43529.5	65321.8	41814	52271.3	69355.4	positive	No Fragments	3-Methylhexan-2-ol, 5-Methylhexan-3-ol,(±)-2-Heptanol,1-Heptanol,4S-Methylhexan-3R-ol,4S-Methylhexan-3S-ol,Heptan-2R-ol,Heptan-2S-ol,Heptan-3-ol,Heptan-4-ol,Methyl hexyl ether,n-heptanol,xi-3-Heptanol
220	241.154	587.62	14959.4	34046.7	14969.1	23405.3	14022	53376.7	43622.7	166592	122230	109859	126918	150726	116756	107050	positive	No Fragments	Ecgonine methyl ester,Neotussilagine,Pirbuterol,Tussilagine
221	385.127	705.89	79433.8	62698.9	91613.7	165228	133436	93518.1	85056.5	55928.9	54698.1	92373.2	33336.5	43395.9	74904.9	47431.4	positive	No Fragments	(+)-Zeylenol,3'-O-Methylgancaonin P,3,5,7-Trihydroxy-6-methoxy-4'-prenyloxyflavone,3,5,7-Trihydroxy-8-methoxy-4'-prenyloxyflavone,3-O-Methyluralenol,4'',5''-Dihydro-3,5,3',4'-tetrahydroxy-4'',6'',6''-trimethylpyrano[2,3:7,8]flavone,4'-Demethyldeoxypodophyllotoxin,5,7,3',4'-Tetrahydroxy-3-methoxy-5'-prenylflavone,5,7,3',4'-Tetrahydroxy-3-methoxy-6-prenylflavone,5-Methoxyhinokinin,8-Hydroxygalangin…
222	494.324	253.73	10409.6	19894.5	34451.3	39288.8	82674	53564.5	51288.8	111983	102527	88353.9	79110.3	81971.6	111063	102873	positive	No Fragments	(22E)-(24R)-1alpha,24,25-trihydroxy-22,23-didehydrovitamin D3 / (22E)-(24R)-1alpha,24,25-trihydroxy-22,23-didehydrocholecalciferol,(22E)-(24S)-1alpha,24,25-trihydroxy-22,23-didehydrovitamin D3 / (22E)-(24S)-1alpha,24,25-trihydroxy-22,23-didehydrocholecalciferol,(22E)-(25R)-1alpha,25,26-trihydroxy-22,23-didehydrovitamin D3 / (22E)-(25R)-1alpha,25,26-trihydroxy-22,23-didehydrocholecalciferol,(22E)-…
223	262.139	869.48	7827.98	121026	35377.6	101948	13912.6	112201	70128.4	163711	78110.3	52345.7	64470.6	59857.3	52341.3	97932	positive	No Fragments	Alpha-Aspartyl-lysine,Aspartyl-Lysine,Aspartylysine,Gamma glutamyl ornithine,Hercynine,Lysyl-Aspartate,N-Acetyl-b-glucosaminylamine,N-Acetyl-beta-D-glucosaminylamine,Threoninyl-Threonine
224	202.071	593.8	12922.6	91238.6	50292.1	97371.6	48336.4	78533.3	65251.1	21618	158103	85573.6	131010	160641	70314.5	77123.5	positive	No Fragments	2-Formylglutarate,2-Methyl-4-oxopentanedioic acid,2-Oxoadipate,3-Methyl-3-hydroxypentanedioate,3-Oxoadipate,3-Oxoadipic acid,3-oxo-adipic acid,3D-(3,5/4)-Trihydroxycyclohexane-1,2-dione,D-2,3-Diketo 4-deoxy-epi-inositol,Erythro-5-hydroxy-L-lysinium(1+),N-acetyl-L-2-aminoadipate(2-),Oxoadipic acid
225	163.133	246.58	64541.6	76828.3	48329.6	87001.7	35670.4	87381.7	37773.8	45861.9	26700.7	44183.2	53855.4	34208.7	27654.9	42021.5	positive	No Fragments	(3R,7R)-1,3,7-Octanetriol
226	752.558	208.44	20860.7	6854.1	152554	8010.25	136690	16894.5	114481	13589.7	71206.1	38957	65090.6	43627.2	41547.8	27846	positive	No Fragments	PA(O-16:0/20:1(11Z)),PA(O-16:0/22:4(7Z,10Z,13Z,16Z)),PA(O-18:0/18:1(9Z)),PA(O-18:0/20:4(5Z,8Z,11Z,14Z)),PA(O-20:0/16:1(9Z)),PA(O-20:0/18:4(6Z,9Z,12Z,15Z)),PA(P-16:0/20:0),PA(P-18:0/18:0),PA(P-18:0/20:3(8Z,11Z,14Z)),PA(P-20:0/16:0),PA(P-20:0/18:3(6Z,9Z,12Z)),PA(P-20:0/18:3(9Z,12Z,15Z)),PC(15:0/P-18:1(11Z)),PC(15:0/P-18:1(9Z)),PC(18:1(9Z)/P-16:0),PC(O-16:0/17:2(9Z,12Z)),PC(P-16:0/17:1(9Z)),PC(P-18:…
227	116.071	436.2	13903.5	31995.2	30008.8	54837.7	19386.3	68598	69895.9	71216	70699.9	56342.8	65215.6	61468	152305	100771	positive	No Fragments	(R)-Lactaldehyde,(S)-Lactaldehyde,3-Acetamidopropanal,3-Hydroxypropanal,4-Amino-2-methylenebutanoic acid,Acetamidopropanal,D-Lactaldehyde,D-Proline,Ethyl formate,Glycidol,Hydroxyacetone,L-Proline,Lactaldehyde,Methyl acetate,Proline,Propanoate,Propionic acid,Pterolactam
228	85.0283	755.49	22928.1	52777.8	33970	26500.1	28465.8	31888.2	56785	108468	52098.8	32249.7	NA	29431.2	125653	149285	positive	No Fragments	2(3H)-Furanone,2(5H)-Furanone,3-Butynoate,4-Hydroxy-2-butenoic acid gamma-lactone,4-Hydroxy-2-butynal
229	191.048	506.97	146433	122985	68209.1	86965.4	15897.9	14433.3	113320	138750	48770.2	1183.9	63288.9	15020	145963	127345	positive	No Fragments	3-Fluoro-1-(4-hydroxyphenyl)-1-propanone
230	399.143	804.66	55063.2	63839	71452.8	64757.1	32345	53417.9	64797.2	29336.4	145386	30133.4	47295.7	90238.1	44338.4	46779	positive	No Fragments	2'-Hydroxypiscerythrinetin,3'-Angeloyloxy-4',6'-dihydroxy-2',5'-dimethoxychalcone,5'-Methoxycurcumin,5,3',4'-Trihydroxy-3,7-dimethoxy-6-prenylflavone,5,4'-Dihydroxy-3,3'-dimethoxy-7-prenyloxyflavone,5,7-Dihydroxy-3,6-dimethoxy-4'-prenyloxyflavone,5,7-Dihydroxy-3,8-dimethoxy-4'-prenyloxyflavone,5,7-Dihydroxy-3-methoxy-2-[3-methoxy-4-[(3-methyl-2-butenyl)oxy]phenyl]-4H-1-benzopyran-4-one,5-Hydroxy-…
231	182.048	663.05	4380.06	37436.9	13370.6	20530.5	2771.06	61625.1	37065.4	28852.4	23208.4	17777.1	4749.43	23935.6	13393.7	13136.5	positive	No Fragments	Acamprosate
232	346.222	260.61	86170.9	105219	37379.1	68394.5	32879.4	64102	62773.3	13111.7	21847.6	15772.3	23326.6	15724	23930.3	37835.3	positive	No Fragments
233	390.248	244.98	7582.8	9009.28	5671.81	7162.54	6572.57	6281.88	7764.74	NA	NA	NA	3103.19	NA	4099.9	4166.27	positive	No Fragments
234	654.331	206.47	36999.3	20582.1	34869.1	76278.9	26360	46540.5	23283.3	54892.6	58520.1	47190.5	43957.9	24750	34898.4	49349	positive	No Fragments
235	247.057	699.35	27357	104125	41044.7	124210	24311.1	87985.6	75029.5	105908	93658.2	89003.2	86673.7	92906.3	77570.7	92304.8	positive	No Fragments
236	173.042	670.91	20836.3	101162	48553.6	134051	49312.4	69231.1	74419.1	115919	106415	71475.4	137265	65595.9	72763	65376.9	positive	No Fragments	2-Deoxypentonic acid,2-Deoxyribonic acid,2-deoxy-ribonic acid,Aldehydo-D-xylose,Arabinofuranose,Arabinose,Beta-D-ribopyranose,D-Apiose,D-Arabinose,D-Lyxose,D-Ribose,D-Ribulose,D-Xylose,D-Xylulose,L-Arabinofuranose,L-Arabinose,L-Lyxose,L-Ribulose,L-Threo-2-pentulose,L-Xylose,L-Xylulose,Ribulose,Xylose,alpha-D-Lyxose,alpha-D-Ribulose,alpha-D-Xylose,alpha-L-Arabinose,beta-D-Apiose,beta-D-Ribofuranos…
237	169.058	784.68	76790.7	77511.2	63837.7	61249	136259	72005.1	95651.1	82776.6	87977.1	85254.2	92489.4	85067.8	77599.5	74199.1	positive	No Fragments	2-Amino-3-hydroxypropanoic acid,3-Ureidoisobutyrate,Alanyl-Glycine,Alanylglycine,D-Glutamine,D-Serine,DL-Serine,Glutamine,Isoglutamine,L-Glutamine,L-Serine,Protein serine,Ureidoisobutyric acid
238	335.073	816.23	9319.37	17994	7607.43	12699.9	5473.19	22847.4	19115.7	25997.1	79997.8	134649	25365.2	53506.8	25685.7	19185.2	positive	No Fragments	1-(sn-Glycero-3-phospho)-1D-myo-inositol ,2-(alpha-D-Galactosyl)-sn-glycerol 3-phosphate,2-(beta-D-Glucosyl)-sn-glycerol 3-phosphate,alpha-D-Galactosyl-(1,1')-sn-glycerol 3-phosphate,sn-Glycero-3-phospho-1-inositol
239	136.062	819.39	3550.04	72366.7	8800.44	28418.4	2183.37	26522.3	18180	38072	41894.3	22824.2	32464	36783.7	29547	28438.1	positive	No Fragments	Adenine
240	189.123	685.37	9343.31	47002.4	25584.8	46381	14880.9	51401.9	36409.3	NA	70120.7	123320	81835.1	64555.1	NA	57648.9	positive	No Fragments	(2R,3R,4R)-2-Amino-4-hydroxy-3-methylpentanoic acid,6-Acetamido-3-aminohexanoate,Alanyl-Valine,Fagomine,Glycyl-Isoleucine,Glycyl-L-leucine,Glycyl-leucine,Isoleucyl-Glycine,Leucyl-Glycine,N-(2-Hydroxyethyl)-morpholine N-oxide,N-Alpha-acetyllysine,N-Hydroxy-L-isoleucine,N2-Acetyl-L-lysine,N6-Acetyl-L-lysine,Valyl-Alanine
241	239.149	285.95	42778.7	48996.3	28680.5	35625.2	28575.8	85327.5	41957.5	47289.6	46041	30405.4	43022.6	19700.4	28546.4	30523.2	positive	No Fragments
242	245.076	574.81	22952	118168	17480.3	76584.1	21186.4	82774.6	50191.4	78872.3	61435.8	22362.2	74261.3	22033.7	50735.1	57330	positive	No Fragments	8-Hydroxy-7-methylguanine,Pseudouridine,Spongouridine,Uridine
243	241.154	635.5	9347.78	27808.7	10896.5	14568.1	6172.75	35544.7	20202.9	95554.3	107049	116489	107708	106409	66378.4	72445.3	positive	No Fragments	Ecgonine methyl ester,Neotussilagine,Pirbuterol,Tussilagine
244	241.154	681.14	11744.2	39321.2	15509.2	17394.5	5452.48	36833.6	27176.9	111859	102931	116113	116373	110957	81351.6	92311	positive	No Fragments	Ecgonine methyl ester,Neotussilagine,Pirbuterol,Tussilagine
245	153.076	715.4	24750.7	44638.5	44449.9	78378.4	36828.6	35077.3	45513.1	91741.2	87755.5	99240.6	66422.5	66606.1	68427.6	114980	positive	No Fragments	D-Apiitol,D-Arabitol,D-Xylitol,L-2-(Hydroxymethyl)-1,2,3,4-butanetetrol,L-Arabitol,Ribitol,Xylitol
246	147.047	685.83	8810.23	18064.3	20195.2	39842.7	14452.5	34805.6	13506.9	53190.1	91339.9	57855	36567.9	114807	34926.5	72875.5	positive	No Fragments	Dihydro-2-methoxy-2-methyl-3(2H)-thiophenone,THTA
247	206.055	754.64	112787	24538.8	37381.4	29537.8	40243.2	43293.1	48592.1	42478.7	29640.9	36566.9	63036.9	35895.3	53335.3	30071.6	positive	No Fragments
248	172.133	684.03	3772.73	108789	2102.62	2036.87	26622.7	21786.1	7001.83	7719.26	12984.1	12226.9	9716.43	28907.5	19591.2	18629.6	positive	No Fragments	(±)-2-Pentanol acetate,2-Methylbutyl acetate,2-Methylhexanoic acid,2-Methylpropyl propanoate,2-Methylpropyl propionate,2-ethyl-2-methyl-butanoic acid,2-hydroxy-Heptan-3-one,2-methyl-hexanoic acid,3,4-dimethyl valeric acid,3-Hydroxyheptan-2-one ,3-methyl-hexanoic acid,4,4-dimethyl valeric acid,4-methyl-hexanoic acid,5-Methylhexanoic acid,5-methyl-hexanoic acid,Butyl propionate,Ethyl 2-methylbutyra…
249	247.184	1084.12	8184.89	40462.5	21143.3	51775.2	11139.7	45451.7	39374	83500	73413.5	107105	104020	63460.9	63400.4	75881.8	positive	No Fragments
250	271.092	542.11	15259	NA	8663.32	21578.2	17170.6	42529.6	24210.3	32453.9	35871.2	51703	12881	27592.8	49692.3	23530.9	positive	No Fragments	4,5-seco-Dopa,4-(L-Alanin-3-yl)-2-hydroxy-cis,cis-muconate 6-semialdehyde,5-(L-Alanin-3-yl)-2-hydroxy-cis,cis-muconate 6-semialdehyde,5-(L-alanin-3-yl)-2-hydroxy-cis,cis-muconate 6-semialdehyde,6-Amino-9H-purine-9-propanoic acid,Clitidine,Dihydrolipoamide
251	267.058	575.61	33329.6	71065	26660.7	45755.1	29911.3	71615	28219.7	62350.7	65226.4	36317.4	68905.7	22266.2	26506	29155	positive	No Fragments	Pseudouridine,Spongouridine,Uridine
252	148.097	669.06	6236.61	55204.6	18432.4	32494.4	11918.9	26724.2	40953.9	50208	41396.5	55877.6	40381.6	32052.9	28762.2	20966.8	positive	No Fragments	(2R*,3R*)-1,2,3-Butanetriol,(2R,3R,4R)-2-Amino-4-hydroxy-3-methylpentanoic acid,1-Methylpyrrolinium,Diethylene glycol,Fagomine,N-(2-Hydroxyethyl)-morpholine N-oxide,N-Hydroxy-L-isoleucine,Trihydroxybutane
253	191.102	739.42	6330.75	34252.7	39906.5	16935.5	7320.31	46068.7	37916.6	13525.4	19846.2	13555.2	18622.5	21179.2	17153.8	27356	positive	No Fragments	2-Amino-4-[(2-hydroxy-1-oxopropyl)amino]butanoic acid,Alanyl-Threonine,Diaminopimelic acid,LL-2,6-Diaminoheptanedioate,N,N-Dihydroxy-L-valine,N-(gamma-Glutamyl)ethanolamine,Threoninyl-Alanine,diamino-pimelic acid,meso-2,6-Diaminoheptanedioate
254	241.203	520.12	67078.1	93173.7	77584.5	90672.1	58851.9	101211	68955.2	86912.7	95579.7	81937.5	101418	96923.1	62491.7	66162.1	positive	No Fragments
255	166.086	645.45	3584.96	60114.7	8383.89	22417.6	7944.93	34142.3	8663.59	47285.6	31996.6	33766.4	78754.7	43980.9	76062.8	99830.1	positive	No Fragments	1-(2-Furanyl)-1-propanone,1-(2-Furanyl)-2-propanone,2,3-Dihydroxytoluene,2-Acetyl-3-methylfuran,2-Acetyl-5-methylfuran,2-Hydroxybenzyl alcohol,3-Hydroxybenzyl alcohol,3-Pyridinebutanoic acid,4,6-Heptadiyne-1,3-diol,4-Hydroxy-1-(3-pyridinyl)-1-butanone,4-Hydroxybenzyl alcohol,4-Methylcatechol,5-(3-Pyridyl)-2-hydroxytetrahydrofuran,Benzocaine,Benzyl glycinate,D-Phenylalanine,D-beta-Phenylalanine,Et…
256	599.503	194.57	10974.3	6052.17	50590.5	5616.39	99824.2	16551.8	34801.4	12929.5	22650	33934.4	9943.39	33704.7	22499.5	15987.8	positive	No Fragments
257	189.135	1278.7	4181.73	43062	12946.2	33724.7	24668.1	13684.8	20874.4	26974.5	41796	78984.3	99616.7	59742.6	52688.2	61039	positive	No Fragments	Homo-L-arginine,Homoarginine,L-Targinine,N(omega)-Methyl-L-arginine
258	298.187	1040.32	12808.4	78652.5	22393	85748.2	17091.6	64507.3	66569.2	54257.2	42807.5	42293.3	42740.9	36703.3	40845.3	45385.9	positive	No Fragments
259	487.213	1043.79	1741.8	18264.5	6160.88	15287.8	3810.54	10978	10130.5	7009.81	6760.2	7500.9	7875.8	7313.52	5754.68	7488.24	positive	No Fragments	4-Chloro-alpha-[4-[2-(diethylamino)ethoxy]phenyl]-alpha-phenylbenzeneethanol,Artelastochromene,Glipizide,Glucosylgalactosyl hydroxylysine
260	489.113	767.25	62603.9	78402.4	58986.1	81385.1	17326.7	90076.4	98531.2	46552.1	49465.8	39119.9	81950.1	48840.2	65738.9	72087.1	positive	No Fragments	CDP-choline,Citicoline
261	115.05	440.8	15422.1	NA	10836.1	65819.2	37249.8	97324.2	63340.5	41164.3	49771.9	73584.4	26730.2	65853.9	24699.3	53736.7	positive	No Fragments	2,5-Dioxopiperazine,3-Cyano-L-alanine,5,6-Dihydrouracil,Dihydrouracil,Iminoglycine,L-3-Cyanoalanine,Muscimol,N-Methylhydantoin
262	298.096	365.69	95513.6	17970.1	12554.4	30856.5	3639	32152.6	15791.3	36697.8	45745.1	6330.38	23182.3	36342.8	26967.7	26799.5	positive	No Fragments	5'-Methylthioadenosine
263	283.175	277.81	37481.9	30934.5	30781.7	32604.1	33394.8	93692.8	24906.7	35432.2	30703.1	21528.4	31184	13345.6	33544.2	36591.8	positive	No Fragments	Hexaethylene glycol
264	330.072	748.6	56771.2	71351.3	65616.9	65978.8	25024.7	65016.4	75792	44957	60681.1	27471.7	45207.9	57412.4	NA	51716.3	positive	No Fragments
265	178.053	497.62	2148.71	4777.3	4018.62	7028.82	10163.5	62031.4	7480.55	70954.8	60463.4	92982.6	43414.8	51096.1	46338.3	37704.4	positive	No Fragments	(R)C(S)S-Alliin,Alliin,Cycloalliin,Isoalliin,N-Formyl-L-methionine,N-Formylmethionine,S-Methyl-1-thio-D-glycerate,S-[(E)-Prop-1-enyl]-L-cysteine S-oxide
266	540.426	198.79	20840.4	2361.62	12385.5	27141.5	15873.2	32191.8	44377.2	26781	47347	84418.4	60786.1	92468	65391	51780.1	positive	No Fragments	TG(10:0/8:0/8:0),TG(8:0/8:0/10:0)
267	220.081	740.93	7850.82	43998.3	25204.9	36942.6	8299.71	40777.5	46467.5	66883.2	33318.2	37944.3	25361.8	46489.8	56583.5	38992.2	positive	No Fragments	1-Keto-D-chiro-inositol,2,4,6/3,5-Pentahydroxycyclohexanone,2-Dehydro-3-deoxy-D-galactonate,2-Dehydro-3-deoxy-D-gluconate,2-Dehydro-D-glucose,2-Deoxy-5-keto-D-gluconic acid,2-Keto-3-deoxy-D-gluconic acid,3-Dehydro-2-deoxy-D-gluconate,3-Keto-b-D-galactose,3-Keto-beta-D-galactose,5-Dehydro-D-fructose,5-Deoxy glucuronic acid,D-Arabino-hexos-2-ulose,D-Galactono-1,4-lactone,D-Galactono-1,5-lactone,D-G…
268	163.133	267.54	21055.6	18462.3	39710.8	24123.4	16523.7	21086.8	12670.9	16671.7	17958.3	20335.3	20696.2	18041.3	13205.3	23513.2	positive	No Fragments	(3R,7R)-1,3,7-Octanetriol
269	274.091	719.56	23980.5	28548	12092.7	36667.1	13830.1	41436.8	27527.4	84319.1	58224.7	90152.8	62345.8	44619	51236.3	55332.3	positive	No Fragments	1,3,7-Trimethyluric acid,1,3,9-Trimethyluric acid,5'-Deoxyadenosine,Cordycepin,Deoxyadenosine
270	242.642	854.94	20642.5	64017.3	27947.1	54024.9	12268.4	65254.4	50673.3	74778.7	86856.2	87872.9	89848.7	74626.4	55375.1	57416.6	positive	No Fragments
271	319.16	855.14	1072.66	11797	5709.02	9521.07	2669.77	13596.5	8041	14260.6	13611	9742.29	8958.7	8037.97	5824.05	7721.01	positive	No Fragments
272	430.243	218.04	26469.6	10832.1	20453.4	86431.9	41429.6	34043	55047.1	24041.1	38502.2	56165.4	88663.9	65617.7	47801.2	59640.5	positive	No Fragments	5a,6a-Epoxy-7E-megastigmene-3a,9e-diol 3-glucoside,5a,6a-Epoxy-7E-megastigmene-3b,9e-diol 9-glucoside,9,13-Dihydroxy-4-megastigmen-3-one 9-glucoside,Dihydroroseoside,Icariside B8,Rehmaionoside C,methyl 10,12,13,15-bisepidioxy-16-hydroperoxy-8E-octadecenoate,methyl 10,12,13,16-bisepidioxy-9-hydroperoxy-14-octadecenoate,methyl 9,12,13,15-bisepidioxy-16-hydroperoxy-10-octadecenoate,methyl 9-hydroper…
273	144.065	705.3	9035.39	16227.8	20776.1	16174.6	12319.8	16598.1	13515.6	17242.5	22297.8	18000.6	20920.2	17948.1	17647.2	21368.6	positive	No Fragments	(S)-Methylmalonate semialdehyde,(S)-Methylmalonic acid semialdehyde,2-Hydroxymethylclavam,2-Ketobutyric acid,2-Methyl-3-oxopropanoate,2-Methyl-3-oxopropanoic acid,2-Oxobutanoate,2-methyl-3-oxo-propanoic acid,3-methyl pyruvic acid,4-Hydroxycrotonic acid,4-hydroxy-crotonic acid,5-ethyl-5-methyl-2,4-oxazolidinedione,6-Oxopiperidine-2-carboxylic acid,Acetic anhydride,Acetoacetate,Acetoacetic acid,Acr…
274	252.162	1067.53	4772.74	49810	12686.5	38044.2	3966.53	30704.2	21254	43462.6	50613.2	19860.3	32789.8	28984.1	37627.8	37150.6	positive	No Fragments
275	87.0439	715.52	39757.2	84465.1	53556.8	38653.2	64722.6	59942.9	51184	58168.1	62716.9	76824.2	74465.9	57952.4	85499.5	54698.5	positive	No Fragments	2-Butenoate,2-Butyne-1,4-diol,But-2-enoic acid,Crotonic acid,Cyclopropanecarboxylate,Diacetyl,Dihydrofuran-2(3H)-one,Ethenyl acetate,Gamma-Butyrolactone,Isocrotonic acid,Methyl acrylate,Oxolan-3-one,Succinic aldehyde,Vinyl acetate,Vinyl acetic acid,beta-Butyrolactone,gamma-Butyrolactone
276	213.098	666.95	45339.3	42480.1	35377.6	44307.3	29315.2	33034.5	35983.9	70700.4	60470.1	46671.8	80518.1	50166.9	80389.1	82833.3	positive	No Fragments	Glycyl-Histidine,Histidinyl-Glycine,Metronidazole
277	729.59	223.84	15095.9	14455.6	43939	26790.8	81943.3	46033.3	22767.3	42223.9	47980.9	22504.7	24304	43784.3	50563.2	40512.6	positive	No Fragments	PE-Cer(d14:2(4E,6E)/25:0),PE-Cer(d15:2(4E,6E)/24:0),PE-Cer(d16:2(4E,6E)/23:0),SM(d16:1/20:1),SM(d18:0/18:2),SM(d18:1/18:1(11Z)),SM(d18:1/18:1(9Z)),SM(d18:2/18:0),SM(d19:1/17:1)
278	377.144	486.85	NA	5270.8	2476.25	6982.42	6246.88	8091.85	5341.36	53827.9	44415.2	79416	15832.8	40774.8	54689	41955.6	positive	No Fragments	(1RS,2RS)-Guaiacylglycerol 1-glucoside,(1x,2x)-Guaiacylglycerol 2-glucoside,(1x,2x)-Guaiacylglycerol 3-glucoside,7-Epiloganic acid,Loganate,PC(0:0/3:0),PC(3:0/0:0),PC(O-1:0/2:0),Riboflavin,riboflavin
279	189.135	1148.54	2476.41	19697.4	9262.76	15700.6	10541.9	23254.3	17574.7	29622.3	24274.8	39756.9	19173.7	16675.6	32424	27404.7	positive	No Fragments	Homo-L-arginine,Homoarginine,L-Targinine,N(omega)-Methyl-L-arginine
280	243.649	856.05	NA	20092	10985.7	26583.7	3856.91	19008.9	20269.7	75330.4	69624.7	52622.9	61966.2	34587.1	21906.6	37379.3	positive	No Fragments
281	134.045	852.56	15102	53317.2	20147.4	73949.1	13167	54267.1	29095.3	56765.2	54726.8	18711	56386.8	28581.9	44814	43137	positive	No Fragments	1-deoxy-1-(N6-lysino)-D-fructose,Aspartate,D-Aspartate,D-Aspartic acid,Iminodiacetate,Iminodiacetic acid,L-Aspartate,L-Aspartic acid
282	291.082	852.66	10008.2	40661.2	14666.6	54118.4	8646.04	47943.4	21829.1	40150.2	40018.4	11161.2	38948.8	20096.8	30352	31270.4	positive	No Fragments	8-Azaadenosine
283	159.065	228.11	18737.9	25538.1	21821.1	21331.5	10183	9520.27	23708.2	11711.6	7672.03	26545.4	74565.5	3237.11	5797.32	NA	positive	No Fragments	(1S,4S)-4-Hydroxy-3-oxocyclohexane-1-carboxylate,2-Isopropylmaleate,5-D-(5/6)-5-C-(Hydroxymethyl)-2,6-dihydroxycyclohex-2-en-1-one,Dimethyl citraconate,Ethyl 5-oxotetrahydro-2-furancarboxylate,Isopropylmaleate,Succinylacetone,xi-2,3-Dihydro-3,5-dihydroxy-6-methyl-4H-pyran-4-one
284	791.561	196.82	65647.1	20307.5	65382.2	20026.9	41123.3	71345.6	40766	32037.7	27753.1	24289.4	16122.5	39187	30309.8	30813.7	positive	No Fragments
285	432.28	257.59	NA	11454.4	NA	16003.8	43399.3	70516.3	NA	25452	21433.7	10905.3	11430.4	10025.9	17690.9	21052.8	positive	No Fragments
286	440.409	213.47	30363	5573.8	18233.8	38350.2	25252.4	35554.7	26436.3	24695.3	37511.7	35135.5	39029.8	67809.2	35419	35031.9	positive	No Fragments	15-hydroxy-pentacosanoic acid,2-Hydroxy-22-methyltetracosanoic acid,Pentacosanoylglycine
287	144.102	669.78	4400.68	16050.3	11118.7	13157.5	2154.45	17040.8	26171.4	42967.1	63974.8	67395.9	53678.4	45210.6	58607	51299.6	positive	No Fragments	(S)-2-Methylbutanoic acid,1-Hydroxy-2-pentanone,2,4-Dimethyl-1,3-dioxolane,2-Methylbutyrate,2-Methylpropyl formate,2-hydroxy-pentan-3-one,3-Hydroxy-2-pentanone,3-Hydroxy-3-methylbutan-2-one,3-Hydroxypentan-2-one ,3-Methylbutanoic acid,3beta,6beta-Dihydroxynortropane,4-(Trimethylammonio)but-2-enoate,Butyl formate,Ethyl propionate,Ethylene oxide/propylene oxide copolymer,Ethylmethylacetic acid,Isop…
288	288.144	667.55	575.14	4628	1432.69	1734.61	731.85	2205.36	2101.37	8368.28	14112	18490.3	9494.99	7285.24	5579.32	5898.7	positive	No Fragments	(4-Hydroxybenzoyl)choline
289	228.107	757.31	20229.3	16384.3	37222.9	21362.3	6760.97	10520.6	9573.46	27588.1	23355.8	67144.3	35639.8	51524.4	21392.6	46379.1	positive	No Fragments
290	251.096	437.2	NA	15227.5	2902.21	12331.6	5503.58	39777.6	5032.78	33499.4	66395.9	36389.7	30679	53875.7	13513	30012.4	positive	No Fragments
291	266.138	462.8	3336.34	21011.7	7401.13	4706.39	1888.22	26171.6	16330.7	52835.9	65613.2	11882.4	11097	27911.5	12815	21788.8	positive	No Fragments	2,4-Dihydroxy-6-pentylbenzoate,2-Ethoxy-4-(4-methyl-1,3-dioxolan-2-yl)phenol,3',4',5'-Trimethoxycinnamyl alcohol,Acoramone,Anisomycin,Aspidinol,Dhelwangin,Diplosporin,Isoacoramone,N(alpha)-Benzyloxycarbonyl-L-leucine,Vanillin 1,2-butylene glycol acetal
292	191.066	794.4	5643.05	24963	13516.6	24264.4	9807.61	19409	11640.9	64196.9	52108.7	26221.8	36334.8	37639.9	43189.3	47136.2	positive	No Fragments	Aspartyl-Glycine,Carglumic acid,D-erythro-3-Hydroxyaspartate,Glycyl-Aspartate,L-alpha-Amino-gamma-oxalylaminobutyric acid,L-beta-aspartyl-L-glycine ,N-Carbamyl-L-glutamate,N-carbamoylglutamic Acid,erythro-3-Hydroxy-Ls-aspartate,threo-3-Hydroxy-D-aspartate,threo-3-Hydroxy-L-aspartate
293	250.05	1131.11	41800.9	42633.2	40837.4	46966.4	44756.2	58265	46661.2	52915.3	55419.6	29519.4	63999.2	61266.5	39798.2	49820.6	positive	No Fragments
294	313.063	853.56	9127.03	24612.1	14419.3	34899	15383	38998.7	21305.5	19525.6	31849.7	11994.9	20042.5	21120.9	12904.5	17757.1	positive	No Fragments	Bakers yeast extract
295	283.018	839.15	32746.1	44908.8	31489.6	42320.1	21139.1	1563.31	41200.6	55232.8	29950.8	3430.85	62583.5	4370.13	50137.2	56844.4	positive	No Fragments	(3S,4R)-Ketose 1-phosphate,1D-myo-Inositol 3-phosphate,Aldohexose 6-phosphate,Beta-D-Fructose 2-phosphate,Beta-D-Fructose 6-phosphate,Beta-D-Glucose 6-phosphate,D-Allose 6-phosphate,D-Allulose 6-phosphate,D-Fructose 1-phosphate,D-Fructose 6-phosphate,D-Galactose 1-phosphate,D-Galactose 6-phosphate,D-Glucose 1-phosphate,D-Glucose 6-phosphate,D-Hamamelose 2(1)-phosphate,D-Hexose 6-phosphate,D-Manno…
296	291.702	1332.71	45320.2	62003.7	17083.5	34369.5	29334.5	31042.2	24086.6	28403.9	33557.7	2323.71	6756.77	32120.3	27210	30294	positive	No Fragments
297	599.39	216.31	8619.44	751.86	7169.68	26044.3	23032.8	15299.1	25406.1	15214.3	26556.4	50047.5	46177.8	61822.8	45216.6	48329.3	positive	No Fragments
298	158.154	235.18	39037.4	35765.6	31314.9	37111.7	20792.6	24908.7	33411.5	20669.5	12130	17112.3	26018.5	12467	9814.16	12061.1	positive	No Fragments	3-Methylhexan-2-ol, 5-Methylhexan-3-ol,(±)-2-Heptanol,1-Heptanol,4S-Methylhexan-3R-ol,4S-Methylhexan-3S-ol,Heptan-2R-ol,Heptan-2S-ol,Heptan-3-ol,Heptan-4-ol,Methyl hexyl ether,n-heptanol,xi-3-Heptanol
299	202.144	582.43	2431.78	8502.8	5903.97	2097.69	5886.61	10931.9	3894.36	7779.07	12209.7	6280.24	16612.7	19785.2	15097.1	12145.7	positive	No Fragments	(+/-)-Ethyl 2-hydroxy-3-methylvalerate,(7R)-7-hydroxyoctanoic Acid,(R)-2-Hydroxycaprylic acid,(R)-3-Hydroxyoctanoic acid,2-hydroxy caprylic acid,2R-hydroxy-octanoic acid,3-Hydroxyoctanoic acid,3-Hydroxyvalproic acid,3-hydroxy caprylic acid,3-hydroxy-isoheptanoic acid,3R-hydroxy-octanoic acid,4-Hydroxyvalproic acid,4-hydroxy-octanoic acid,4R-hydroxy-octanoic acid,5-Hydroxyvalproic acid,5-hydroxy-o…
300	97.0283	800.71	9850.49	22222.7	19665.3	31193.8	18441.8	34392.4	33273.1	NA	5361.4	2905.48	17227.4	3694.81	10474.1	12397.8	positive	No Fragments	2-Furancarboxaldehyde,Furfural,Protoanemonin
301	375.114	851.61	NA	16282.6	1322.68	59058.2	3495.77	5421.01	8050.73	9649.27	6420.68	NA	3938.5	2433.53	3184.3	10502.5	positive	No Fragments	Dibenzo[h,rst]pentaphene
302	265.111	1184.28	2397.08	7880.3	3604.21	16107	3264.11	6654.01	7772.9	32636.7	24036.7	32304.4	21449.1	17575.2	35873	20533.2	positive	No Fragments
303	105.104	1121.36	3533.96	6688.08	4516.73	9862.55	5436.63	22955.3	7646.62	11475.1	17174.6	57513.2	13561	18986.7	6952.5	13267.6	positive	No Fragments
304	116.034	788.13	31974.8	19571.5	16386.4	31064.2	7289.81	20881.4	10805.5	NA	16331.2	56611.5	NA	14688	24993	16401.3	positive	No Fragments	Glyoxylate,Glyoxylic acid,Maleamate
305	371.227	263.2	17053	7245.84	13652.6	8120.49	15630.1	39745.9	10572.8	10923.7	10617.7	5147.56	7170.58	6336.35	10485.7	12331.6	positive	No Fragments	1-epi-Fortimicin B,Fortimicin B,Fortimicin KH,Fortimicin KR
306	234.157	493.28	3110.85	14277.6	8521.95	4851.87	5784.92	19175.4	15514.4	17870.7	25349.9	4777.21	20992.5	28794.1	4315.23	16086.2	positive	No Fragments
307	95.0603	758.68	55278.6	16044.2	46376.3	54269.6	27303.2	28486.5	20370.8	17892.6	23538.4	26023.3	23999.5	21281.4	25597.6	24780.2	positive	No Fragments	4-Aminopyridine,Acrylonitrile,Methylpyrazine
308	351.157	718.68	3040.01	44576.4	7425.39	10650.1	3235.17	25385.8	16033.3	NA	47320.2	53096.4	33116	48753	54622.9	48638.9	positive	No Fragments	(all-E)-Crocetin,4,4'-Dihydroxy-5,5'-diisopropyl-2,2'-dimethyl-3,6-biphenyldione,5-Geranyloxy-7-methoxycoumarin,5-Hydroxy-7-(4-hydroxy-3-methoxyphenyl)-1-phenyl-3-heptanone,8-Methoxygravelliferone,Crocetin,Estra-1,3,5-(10)-trien-17-one-3-oxyacetic acid,Granisetron,Guaiacin,Macelignan,Sagequinone methide A,Sclareapinone,Sobetirome,Verimol H,Vernoflexin
309	119.016	662.07	5752.66	38094.3	22091	25964.2	13478.4	33555.7	19143.7	34567.6	21114.6	20336.2	51106.8	43783.6	41596.9	39768.8	positive	No Fragments	Dihydro-4-mercapto-3(2H)-furanone
310	188.115	888.46	8137.68	23726.1	10457.9	25793.8	3977.81	35979.7	18910.1	22895.5	26915.2	24265.8	20931.2	16684.6	18093.5	25838.2	positive	No Fragments	Immepip
311	375.223	888.59	3154.82	8951.17	3903.19	9795.48	NA	13915.6	8256.99	9865.35	11463.7	8683.26	7229.64	5972.27	6906.1	10500.6	positive	No Fragments
312	788.542	195.82	24728.6	13984.8	34276.3	14149.9	26024.9	31162.9	32550.6	33742.8	25044.1	41988.8	15120.2	45989.1	40743.6	35290.9	positive	No Fragments	LBPA(16:1(9Z)/18:1(9Z)),PG(12:0/22:2(13Z,16Z)),PG(14:0/20:2(11Z,14Z)),PG(14:1(9Z)/20:1(11Z)),PG(15:1(9Z)/19:1(9Z)),PG(16:0/18:2(9Z,12Z)),PG(16:1(9Z)/18:1(11Z)),PG(16:1(9Z)/18:1(9Z)),PG(17:0/17:2(9Z,12Z)),PG(17:1(9Z)/17:1(9Z)),PG(17:2(9Z,12Z)/17:0),PG(18:1(11Z)/16:1(9Z)),PG(18:1(9Z)/16:1(9Z)),PG(18:2(9Z,12Z)/16:0),PG(19:1(9Z)/15:1(9Z)),PG(20:1(11Z)/14:1(9Z)),PG(20:2(11Z,14Z)/14:0),PG(22:2(13Z,16Z)…
313	814.558	195.38	23006.7	6688.37	21228.6	7385.18	14779.9	21191.4	30666.7	12109.2	16484.5	13237.2	9284.61	28385.8	25128.4	21035.4	positive	No Fragments	PG(12:0/22:0),PG(13:0/21:0),PG(14:0/20:0),PG(14:1(9Z)/22:2(13Z,16Z)),PG(15:0/19:0),PG(16:0/18:0),PG(16:0/20:3(5Z,8Z,11Z)),PG(16:0/20:3(8Z,11Z,14Z)),PG(16:1(9Z)/20:2(11Z,14Z)),PG(17:0/17:0),PG(17:2(9Z,12Z)/19:1(9Z)),PG(18:0/16:0),PG(18:0/18:3(6Z,9Z,12Z)),PG(18:0/18:3(9Z,12Z,15Z)),PG(18:1(11Z)/18:2(9Z,12Z)),PG(18:1(9Z)/18:2(9Z,12Z)),PG(18:2(9Z,12Z)/18:1(11Z)),PG(18:2(9Z,12Z)/18:1(9Z)),PG(18:3(6Z,9Z…
314	813.546	195.8	11489.2	8233.95	18241.3	5392.76	9948.94	15425.6	16727.7	13067.9	11806	7997.79	7724.72	18238.9	21927.4	15239.5	positive	No Fragments
315	140.068	634.47	10586.5	14133.8	6619.78	7144.16	9553.9	18944.4	14017	9106.62	18367.3	51592.2	31571.1	10415.7	17364.6	10737.1	positive	No Fragments	(R)-Propane-1,2-diol,(S)-Propane-1,2-diol,2-Amino-2-methylbutanoate,2-Amino-3-methylbutanoic acid,2S-amino-pentanoic acid,4-Methylaminobutyrate,4-amino-pentanoic acid,4R-aminopentanoic acid,4S-aminopentanoic acid,5-Aminopentanoate,5-Aminopentanoic acid,5-amino-pentanoic acid,Amyl Nitrite,Amyl nitrite,Betaine,D-Norvaline,D-Valine,L-Norvaline,L-Valine,N-Methyl-a-aminoisobutyric acid,Norvaline,Propa…
316	124.052	376.66	46079.9	29700.6	20655.6	43381.9	9219.87	30843.8	20645.5	21506.1	15178.6	15208.8	13173.2	13249.2	12999.8	11640.2	positive	No Fragments	Piperidine
317	292.175	635.75	3764.78	5070.86	5577.14	6481.59	5142.38	5127.47	5283.09	11338.5	37447.9	4307.4	NA	21101.5	18437.9	47329.4	positive	No Fragments	Isopentyl beta-D-glucoside
318	575.503	196.17	8511.12	6923.35	18592.3	6826.67	NA	19615.1	20234	19973.2	23110.4	23649.9	14689.4	46637.6	34841.3	33887.6	positive	No Fragments	Montecristin
319	601.519	197.5	8008.01	10742.9	9102.76	4549.18	7261.75	10081.4	11466.6	10040.7	14277.5	16473.3	5843.04	17342.6	16569.3	10098.3	positive	No Fragments
320	630.555	197.38	NA	3167.45	3738.47	NA	NA	3745.99	5633.17	8020.96	7868.99	4600.18	4344.63	8629.48	8658.04	6696.61	positive	No Fragments
321	104.107	412.96	32934.3	21043.9	31060.1	45120	23232.9	35411.8	21060.4	31642.2	31710.5	27166.6	28062.5	33206.3	44449.7	36161.4	positive	No Fragments	Neurine
322	198.097	874.21	18120.4	37028.2	29230.2	44709	28041.6	37265.9	23252.8	34952.8	29296.4	38711.4	27090.2	28501.9	31166.2	38064.6	positive	No Fragments
323	442.289	207.65	6966.28	819.74	NA	17276.5	6594.77	5249.63	6271.68	10461.6	20107.6	16073.2	43931.2	40787.7	30536.5	35922.2	positive	No Fragments
324	569.332	207.69	3692.77	NA	NA	4629.69	NA	4348.53	4088.14	4054.36	6955.11	5744.22	9960.46	8274.97	7270.08	7788.16	positive	No Fragments	(3a,5b,7a)-23-Carboxy-7-hydroxy-24-norcholan-3-yl-b-D-Glucopyranosiduronic acid,(3alpha,5beta,7alpha)-23-Carboxy-7-hydroxy-24-norcholan-3-yl-beta-D-Glucopyranosiduronic acid,Chenodeoxycholic acid 3-glucuronide,Deoxycholic acid 3-glucuronide,LysoPE(0:0/20:2(11Z,14Z)),LysoPE(20:2(11Z,14Z)/0:0),PC(17:2(9Z,12Z)/0:0),PE(20:2(11Z,14Z)/0:0)
325	463.8	208.89	1702.65	NA	NA	3004.08	NA	NA	NA	2443.72	4956.04	2913.09	9906.4	6830.23	5363.84	6132.77	positive	No Fragments
326	880.59	199.9	13764.6	38367.8	27088.1	16884.5	8287.47	32031.8	20846.7	36895.4	43267	40171.7	17298.4	39768.1	37544.5	38897.8	positive	No Fragments	1-hexadecanoyl-2-octadecanoyl-sn-glycero-3-phospho-D-myo-inositol,PI(12:0/22:0),PI(13:0/21:0),PI(14:0/20:0),PI(15:0/19:0),PI(16:0/18:0),PI(17:0/17:0),PI(18:0/16:0),PI(19:0/15:0),PI(20:0/14:0),PI(21:0/13:0),PI(22:0/12:0)
327	148.004	809.62	43463.2	28661.1	39582.7	26812.1	30940.8	30603.3	34615.8	23961.3	32446.6	32096.8	23322	34793.4	20036.1	29247	positive	No Fragments	Taurine
328	432.269	606.58	NA	NA	NA	NA	NA	NA	NA	43125.2	30259.9	30781.9	31120.7	23287.4	32270.1	33134.2	positive	No Fragments
329	362.758	264.61	2315.84	NA	4608.57	3179.41	41777.6	2383.41	20863.9	2566.4	6572.35	4393.2	6236.35	10624	7811.75	9646.36	positive	No Fragments
330	204.105	232.15	30596.8	15495.6	5382.73	28475.5	20042.6	40594.3	22550.1	25517.9	14646	34330.9	13056.3	12641.1	15718.5	NA	positive	No Fragments	3-Mercapto-3-methyl-1-butyl acetate,7-Mercaptoheptanoic acid,Ethyl 3-(methylthio)butanoate,Ethyl 4-(methylthio)butyrate
331	124.052	423.1	32763.5	17027.5	27266.4	39793.4	13535.9	26789.9	30647.8	25742.4	18752.3	23814.9	23403.7	22385.5	15497	17343.6	positive	No Fragments	Piperidine
332	175.001	589.84	39760.2	24966.5	23349.4	32899.3	34495	29128.3	34148.5	29244.3	22103.6	26238.5	24694.5	29216.6	15055.2	18087.7	positive	No Fragments	1-Pentanesulfenothioic acid,Allopurinol,Ethyl isopropyl disulfide,Ethyl propyl disulfide,Hypoxanthine
333	186.149	625.83	1742.71	7158.79	2936.13	NA	5452.23	8048.83	3344.95	6549.35	7433.41	4531.08	6896.79	11347	11082	7893.71	positive	No Fragments	(3R,5Z)-5-Octene-1,3-diol,(±)-5-Hydroxy-4-octanone,1,1-Dimethoxy-trans-2-hexene,1-Hydroxy-3-octanone,2,2-dimethyl-hexanoic acid,2-Ethylbutyl acetate,2-Ethylhexanoic acid,2-Hydroxy-2-methylheptan-4-one,2-Hydroxyoctan-3-one,2-Methylheptanoic acid,2-Methylpropyl 2-methylpropionate,2-Methylpropyl butanoate,2-ethyl-2-methyl valeric ccid,2S-Hydroxyoctan-3-one,3-(Hydroxymethyl)-2-heptanone,3-Hydroxy-2-o…
334	347.228	1026.23	976.18	7323.29	3034.18	9899.62	2462.65	8633.9	10675	10629	19420.2	28042.1	39649.7	16499.8	28253.4	18188	positive	No Fragments
335	262.05	753.38	32931.4	13313.6	15730.3	22950.8	9909.16	13528.6	17415.8	23065.9	22661.4	26039.8	29919.5	38886.1	21907.3	14554.9	positive	No Fragments
336	85.0283	784.07	8380.47	19479.9	12803.1	15989.4	11574.9	14869.9	14224.2	29951.7	18942.3	15313.1	29092.2	10814.3	36294.8	38440.7	positive	No Fragments	2(3H)-Furanone,2(5H)-Furanone,3-Butynoate,4-Hydroxy-2-butenoic acid gamma-lactone,4-Hydroxy-2-butynal
337	107.053	818.43	3059.15	8506.91	8292.23	11648.8	6258.53	9872.14	9319.2	26295.1	17317.8	33563.4	10390.6	12672.1	21245.1	13643.9	positive	No Fragments
338	130.032	423.11	9348.71	NA	5503.32	2675.4	14879.6	6854.9	2612.82	7473.64	4042.51	10687.2	7874.61	6705.7	6788.92	6887.07	positive	No Fragments	2-Acetyl-4,5-dihydrothiazole,2-Ethoxythiazole,5-Methoxy-2-methylthiazole,Goitrin
339	249.071	847.41	2386.31	29529.5	9670.67	28597.7	6840.11	24774.6	12967.9	35146.6	29961.4	13816	23382	18259.8	18960.5	24375	positive	No Fragments	Aspartyl-Aspartate,L-beta-aspartyl-L-aspartic acid
340	234.077	973.38	29676.5	20261.3	18555.1	25486.2	22484.1	23929.4	22075.7	18810.3	19037.5	22825.9	22610.7	21987.8	17696.4	20167.2	positive	No Fragments	1,3,6,8-Naphthalenetetrol,2,10-dihydroxy-4,6,8-decatriynoic acid,2-Hydroxy-6-oxo-(2'-aminophenyl)-hexa-2,4-dienoate,2-Hydroxychromene-2-carboxylate,3,4-Dehydro-6-hydroxymellein,5,7-Dihydroxy-2-methyl-4H-chromen-4-one,8-Hydroxy-7-methoxy-2H-1-benzopyran-2-one,Acamelin,Anemonin,Casimiroin,Isoscopoletin,Methylenedioxycinnamic acid,Naphthazarin,Scopoletin,trans-o-Hydroxybenzylidenepyruvate
341	343.163	764.2	20416.4	17276.5	24471.1	18570.6	18652.2	14426.6	20783.7	11741.4	17337.3	21969.6	25830.9	27166.3	12772.8	15063.2	positive	No Fragments	(±)-Metalaxyl,Metalaxyl,Metalaxyl-M
342	186.149	631.2	1776.67	6406.78	2936.13	867.69	5452.23	8048.83	3244.91	3990.87	6584.06	4531.08	6292.13	10909.4	6822.79	6379.57	positive	No Fragments	(3R,5Z)-5-Octene-1,3-diol,(±)-5-Hydroxy-4-octanone,1,1-Dimethoxy-trans-2-hexene,1-Hydroxy-3-octanone,2,2-dimethyl-hexanoic acid,2-Ethylbutyl acetate,2-Ethylhexanoic acid,2-Hydroxy-2-methylheptan-4-one,2-Hydroxyoctan-3-one,2-Methylheptanoic acid,2-Methylpropyl 2-methylpropionate,2-Methylpropyl butanoate,2-ethyl-2-methyl valeric ccid,2S-Hydroxyoctan-3-one,3-(Hydroxymethyl)-2-heptanone,3-Hydroxy-2-o…
343	324.058	813.89	18862.9	30303.5	16463.1	28095.2	NA	14115.7	17660.9	NA	21495.6	5885.89	18676.5	13601.7	12286	13438.1	positive	No Fragments	3'-CMP,CMP,Cytidine 2'-phosphate,Cytidine monophosphate,N4-Acetylcytidine
344	210.087	794.88	14703.3	30876.1	20459.4	32643.4	14949.3	20928.3	26736.9	32646	14267.8	27510.7	20519.4	10817.8	13792.2	17208.3	positive	No Fragments	2,3-Diaminosalicylic acid,2-Pyrroloylglycine,4-Acetamido-2-amino-6-nitrotoluene,5-Nitro-ortho-anisidine
345	119.083	629.41	14995.8	8344.4	9039.94	13032.3	4716.51	25584.6	12017.4	31042.6	31284.5	23737.8	7698.18	23680.8	32593.7	29207.8	positive	No Fragments
346	460.268	225.3	19213	7789.39	12496	23474.8	13995.5	6801.31	7813.84	3065.01	8483.73	11052.4	20048.1	7045.6	17637.7	19429.4	positive	No Fragments	11beta,17,21-Trihydroxy-2alpha-methylpregn-4-ene-3,20-dione 21-acetate,21-Acetoxy-11beta,17-dihydroxy-6alpha-methylpregn-4-ene-3,20-dione,Militarinone A,Phyllanthin
347	114.038	575.83	6641.31	NA	8785.8	23488.3	7731.12	23507.3	13936.3	17412.3	15585.2	NA	NA	NA	15711.5	12618.2	positive	No Fragments
348	159.047	271.98	12190.9	4817.05	5665.29	NA	8542.63	24897.2	14597.4	6148.16	12367	30004.3	6379.8	10753.9	7322.51	NA	positive	No Fragments	S-(4,5-Dihydro-2-methyl-3-furanyl) ethanethioate
349	144.065	425.22	5409.52	12171.2	13120.1	21804.8	8370.43	15243.2	15509.1	16406.3	17461.5	25114.7	25345.2	19301.9	24352	24122.1	positive	No Fragments	(S)-Methylmalonate semialdehyde,(S)-Methylmalonic acid semialdehyde,2-Hydroxymethylclavam,2-Ketobutyric acid,2-Methyl-3-oxopropanoate,2-Methyl-3-oxopropanoic acid,2-Oxobutanoate,2-methyl-3-oxo-propanoic acid,3-methyl pyruvic acid,4-Hydroxycrotonic acid,4-hydroxy-crotonic acid,5-ethyl-5-methyl-2,4-oxazolidinedione,6-Oxopiperidine-2-carboxylic acid,Acetic anhydride,Acetoacetate,Acetoacetic acid,Acr…
350	150.076	808.64	3032.18	15043.6	10044.4	7937.88	4216.62	5465.66	7528.93	24678.6	21774.4	28370.5	21150.8	29010.3	18474.9	21590.1	positive	No Fragments	2,2-Dihydroperoxypropane,N,N-Dihydroxy-L-valine
351	159.61	1117.14	380.44	4622.37	838.46	1911.69	753.24	1722.49	2310.68	15701.6	22613.6	8583.99	28887.8	15800.8	19986.5	18148.5	positive	No Fragments
352	97.0283	757.53	5309.9	6846.24	9078.74	6083.2	2339.37	5612.53	3838.77	13613.6	8241.83	15299.1	21019.3	12239.6	16023.5	28266.3	positive	No Fragments	2-Furancarboxaldehyde,Furfural,Protoanemonin
353	204.086	755.36	16862.8	11965.6	9208.96	13498.4	11453.1	11156.2	9024.2	16066.9	13642.3	28209.9	15021.8	11687.2	17364.5	13729.9	positive	No Fragments	(2R,3S)-2,3-Dimethylmalate,(R)-2-Ethylmalate,(R)-3,3-Dimethylmalate,(S)-2-(Hydroxymethyl)glutarate,1,5-Anhydro-D-fructose,2(R)-Hydroxyadipic acid,2-Dehydro-3-deoxy-D-fuconate,2-Dehydro-3-deoxy-L-fuconate,2-Dehydro-3-deoxy-L-rhamnonate,2-Deoxy-scyllo-inosose,2-Hydroxy-2-ethylsuccinic acid,2-Hydroxyadipate,2-Hydroxyadipic acid,2S-hydroxyadipic acid,3,6-Anhydrogalactose,3,6-Anhydroglucose,3-Ethylmal…
354	269.124	579.34	7847.15	16323.7	10854.5	11040.7	7304.25	14876.6	21374.3	17795.9	12417.2	21057.9	19149.5	11363.4	3695.44	7511.64	positive	No Fragments	Acetylcarnosine,Deoxycoformycin,Deoxycytidine,Dexrazoxane,Histidinyl-Hydroxyproline,Hydroxyprolyl-Histidine,Pentostatin
355	164.091	808.75	3739.97	26825.4	8649.39	8142.24	NA	7575.8	11305.2	NA	15563.9	14474.3	4525.3	13651.4	11196.4	NA	positive	No Fragments	1-Deoxynojirimycin,2-Amino-4-ethoxy-3-hydroxybutanoic acid,2-Deoxy-scyllo-inosamine,Bicine,D-Fucosamine,D-Quinovosamine,D-Threitol,DMDP,Deoxymannojirimycin,Deoxynojirimycin,Erythritol,N,N-Dihydroxy-L-isoleucine
356	134.083	771.7	10297.7	22928.8	21748.8	17682.7	15322	19912.6	13212	14058.9	19005.8	24767	23869.5	26625.6	23547.5	22969.5	positive	No Fragments
357	255.064	806.94	5763.57	6190.19	3239.24	14879.9	NA	6612.79	3299.89	5145.06	7632.79	26345.5	NA	4317.2	4454.69	3870.91	positive	No Fragments	5-L-Glutamyl-taurine
358	88.0393	839.31	3163.52	8099.94	3013.1	10909.7	5040.39	7515.6	4701.34	7868.31	14713.4	25600.2	8154.11	3981.33	20077	6214.84	positive	No Fragments	2-Aminoacrylic acid,2-Oxazolidinone,3-Isoxazolidinone,Aminoacrylate,Dehydroalanine,Formate,Formic acid
359	221.149	950.05	1286.31	14977.7	3635.05	10302.4	1994.41	7691	7101.82	25018.1	15222.8	15417.9	20310.4	16773	14050.3	14237.4	positive	No Fragments
360	221.149	958.69	931.65	11587.5	3383.63	8767.01	1994.41	6359.01	5673.39	24555.2	14059.8	15110.4	19709.2	15603.5	13293.4	12983.4	positive	No Fragments
361	170.081	464.19	1981.21	4176.78	1415	2808.71	2028.95	5561.41	5217.74	11007.3	13226.4	24532.1	9669.23	14771.3	6713.71	12794.6	positive	No Fragments	(2Z,4Z)-2-Hydroxyhexa-2,4-dienoate,(4E)-2-Oxohexenoic acid,(±)-Furaneol,2,7-Oxepanedione,2-Ethyl-3,4-dihydroxyfuran,2-Hydroxy-cis-hex-2,4-dienoate,2-Oxo-4E-hexenoic acid,3-Acetyldihydro-2(3H)-furanone,3-Hydroxy-4,5-dimethyl-2(5H)-furanone,5,6-Dihydro-4-methoxy-2H-pyran-2-one,5-Hydroxydopamine,5-Hydroxymethylfurfuryl alcohol,6-Acetyl-2,3-dihydro-2-(hydroxymethyl)-4(1H)-pyridinone,6-Hydroxydopamine…
362	144.065	532.03	7299.89	23506.2	11216	11875.2	7918.33	10701.3	23040.8	11757.8	22014.2	17640	17535.8	23528	16472.1	13178.8	positive	No Fragments	(S)-Methylmalonate semialdehyde,(S)-Methylmalonic acid semialdehyde,2-Hydroxymethylclavam,2-Ketobutyric acid,2-Methyl-3-oxopropanoate,2-Methyl-3-oxopropanoic acid,2-Oxobutanoate,2-methyl-3-oxo-propanoic acid,3-methyl pyruvic acid,4-Hydroxycrotonic acid,4-hydroxy-crotonic acid,5-ethyl-5-methyl-2,4-oxazolidinedione,6-Oxopiperidine-2-carboxylic acid,Acetic anhydride,Acetoacetate,Acetoacetic acid,Acr…
363	114.055	813.72	3855.08	7755.44	3592.28	4205.85	1438.07	3747.08	7621.83	5529.57	5898.18	12376.5	15816.4	14265	15547	5091.08	positive	No Fragments	(S)-1-Pyrroline-5-carboxylate,1-Pyrroline-2-carboxylate,1-Pyrroline-2-carboxylic acid,1-Pyrroline-5-carboxylic acid,Acrylic acid,Glutarimide,Glycidaldehyde,Malonaldehyde,Malondialdehyde,Methylglyoxal,Propiolactone,Pyruvaldehyde,delta-1-Pyrroline-5-carboxylate
364	572.298	217.17	NA	2742.1	NA	3295.36	NA	2798.79	NA	10067.1	14135.6	22293.7	3239.85	10492.2	21587.6	12840.8	positive	No Fragments	PG(20:5(5Z,8Z,11Z,14Z,17Z)/0:0)
365	221.076	807.74	3351.93	5942.75	7179.77	10965.9	3724.63	6673.84	6349.98	NA	20929.1	13230.8	12629.8	14162.3	14414.9	NA	positive	No Fragments	2-Amino-3,4-dihydroxypentanedioic acid,Aspartyl-Serine,L-beta-aspartyl-L-serine ,Serinyl-Aspartate
366	295.226	218.49	20964.7	6469.19	10400	19936.1	10861.8	16008.3	8182.17	9332.08	3952.67	6404.47	2936.82	2887.05	6429.4	3575.35	positive	No Fragments	(2'E,4'Z,8E)-Colneleic acid,(9R,13R)-10,11-dihydro-12-oxo-15-phytoenoic acid,(9R,13R)-10-oxo-11-phytoenoic acid,(9R,13R)-15,16-dihydro-12-oxo-10-phytoenoic acid,(9S,10E,12Z,15Z)-9-Hydroxy-10,12,15-octadecatrienoic acid,(9S,13S)-10,11-dihydro-12-oxo-15-phytoenoic acid,(9S,13S)-10-oxo-11-phytoenoic acid,(9S,13S)-15,16-dihydro-12-oxo-10-phytoenoic acid,(9Z)-(13S)-12,13-Epoxyoctadeca-9,11-dienoic aci…
367	74.0713	409.2	12189.4	11685.9	9860.44	20863.8	5806.15	19978.3	5989.38	8890.23	9805.64	8769.03	8860	9030.77	11650.3	11930.5	positive	No Fragments	Hydrazine,Methylguanidine
368	163.062	286.34	11619.2	2073.12	7920.4	2931.63	12230.4	9013.12	6604.15	11886.5	16827.3	20593.6	8773.52	12251.7	7883.8	8815.23	positive	No Fragments
369	362.276	222.53	2520.03	9612.17	NA	8871.79	4251.06	10112.5	6274.58	17318.6	12313.5	18009.8	6512.65	13493.6	19326.4	16094.5	positive	No Fragments
370	313.273	207.67	3059.44	8484.71	4670.2	6066.55	8740.24	5153.27	8942.19	19031.3	7629.2	14126.9	4092.38	8717.99	11565.8	11411.3	positive	No Fragments	10-oxo-nonadecanoic acid,18-oxo-nonadecanoic acid,2-oxo-nonadecanoic acid,3-oxo-nonadecanoic acid
371	112.05	789.43	17845	13459.5	9361.69	11030.3	5670.61	12273.7	11686.6	18414.5	15887.1	11894.1	15263.1	11057.7	11748.2	10450.1	positive	No Fragments	Cytosine,cytosine
372	309.203	983.44	9328.31	8466.57	6927.64	5733.2	12593.1	10559.5	9877.13	9348.88	8770.21	12388	10164.2	11651	9516.39	9563.91	positive	No Fragments	10-hydroxy-16-oxo-hexadecanoic acid,14,14,14-Trifluoro-11E-tetradecenyl acetate,14,14,14-Trifluoro-11Z-tetradecenyl acetate,16-Hydroxy-10-oxohexadecanoic acid,2,2,4-Trimethyl-1,3-pentadienol diisobutyrate,2,3-Dihydroxycyclopentaneundecanoic acid,9-hydroxy-16-oxo-hexadecanoic acid,Hexadecanedioate,Hexadecanedioic acid
373	279.231	213.09	8655.71	2011.52	6658.23	7107.67	14944.1	12156.5	9404.34	13314.3	6626.49	17547.8	7223.53	8116.4	7485.97	5810.09	positive	No Fragments	(6Z,9Z,12Z)-Octadecatrienoic acid,(9Z,11E,13E)-Octadecatrienoic acid,(9Z,12Z,15Z)-Octadecatrienoic acid,(E,E)-3,7,11-Trimethyl-2,6,10-dodecatrienyl propionate,(R)-lamenallenic acid,(S)-lamenallenic acid,10,12,14-octadecatrienoic acid,10,12,15-octadecatrienoic acid,10E,12E,14E-Hexadecatrienyl acetate,10E,12E,14Z-Hexadecatrienyl acetate,11E-octadecen-9-ynoic acid,11Z,13E,15-Hexadecatrienyl acetate,…
374	114.055	536.75	6794.8	6688.76	6235.17	8586.81	5989.62	15354.4	8199.36	13551.5	16129.1	17425.2	12893	11346.4	16334.4	16934.2	positive	No Fragments	(S)-1-Pyrroline-5-carboxylate,1-Pyrroline-2-carboxylate,1-Pyrroline-2-carboxylic acid,1-Pyrroline-5-carboxylic acid,Acrylic acid,Glutarimide,Glycidaldehyde,Malonaldehyde,Malondialdehyde,Methylglyoxal,Propiolactone,Pyruvaldehyde,delta-1-Pyrroline-5-carboxylate
375	342.238	542.36	NA	2035	939.36	2185.66	696.48	2061.37	1349.07	12588	13748.9	10050.2	7809.92	5717.97	9734.54	14625	positive	No Fragments
376	144.102	295.47	1158.06	2196.52	2212.6	1985.79	3830.8	2081.73	1883.83	7150.28	17191.9	10156.3	7402.19	9261.2	4868.48	5265.92	positive	No Fragments	(S)-2-Methylbutanoic acid,1-Hydroxy-2-pentanone,2,4-Dimethyl-1,3-dioxolane,2-Methylbutyrate,2-Methylpropyl formate,2-hydroxy-pentan-3-one,3-Hydroxy-2-pentanone,3-Hydroxy-3-methylbutan-2-one,3-Hydroxypentan-2-one ,3-Methylbutanoic acid,3beta,6beta-Dihydroxynortropane,4-(Trimethylammonio)but-2-enoate,Butyl formate,Ethyl propionate,Ethylene oxide/propylene oxide copolymer,Ethylmethylacetic acid,Isop…
377	244.154	364.51	670.19	6787.13	1822.22	5827.96	1830.43	8104.88	2305.84	8632.91	17154	6862.71	10660.7	2451.57	5142.06	8784.83	positive	No Fragments	2,6-Dimethyl-1,8-octanedioic acid,2-Ethylsuberic acid,3-Methylazelaic acid,Candicine,Diethyl adipate,Dimethyl suberate,Heptylmalonic acid,N-lactoyl-Isoeucine,Oxalic acid dibutyl ester,R-2-Hydroxy-3-methylbutanoic acid 3-Methylbutanoyl,Sebacic acid,Tiglylcarnitine
378	298.096	806.14	8647.67	17113.8	11370.7	15943	3105.03	6400	11597.1	10277.4	16910	3130.93	10707	9173.54	8351.31	9188.92	positive	No Fragments	5'-Methylthioadenosine,norzolmitripan
379	195.113	537.75	626.37	NA	1287.69	1151.1	971.65	5302.24	1500.19	7756.86	12329.9	10189	17083.5	9660.49	9138.98	15759.1	positive	No Fragments	6-Hydroxypseudooxynicotine,Dopamine,Laccarin,Octopamine,Pilocarpidine,Vanillylamine,p-Octopamine
380	185.07	753.57	8777.69	11331.5	7489.29	9683.88	5261.5	NA	12690.2	15623.1	10010.2	12500.7	16707.2	15000.9	16967.3	12553.4	positive	No Fragments
381	290.171	753.82	NA	6962.05	NA	NA	NA	NA	NA	9080.82	11269.7	11940.7	13095.8	8590.91	16825.6	14770.7	positive	No Fragments
382	307.043	640.97	16735.8	7650.1	10140.4	10364	11158.4	10293.5	7121.98	8706.74	12375.2	14583.2	15781.7	16563.8	3508.14	5212.95	positive	No Fragments	2(alpha-D-Mannosyl)-D-glycerate,2-O-(alpha-D-Glucopyranosyl)-D-glycerate,3-Deoxy-D-glycero-D-galacto-2-nonulosonic acid,Allopurinol riboside,Arabinosylhypoxanthine,Inosine
383	299.257	206.71	8032.29	2697.48	6310.84	9623.91	8549.21	12819.8	8050.47	9768.92	9400.76	8583.09	6522.7	12855.2	6849.93	9319.8	positive	No Fragments	(6R,7S)-6,7-Epoxyoctadecanoic acid,10-HOME(8),10-Oxooctadecanoic acid,10-keto stearic acid,10R-HOME(11Z),10R-HOME(8E),10S-HOME(11Z),11-HOME(9),11-Oxooctadecanoic acid,11-oxo-octadecanoic acid,11R-HOME(12E),11R-HOME(12Z),11S-HOME(12E),11S-HOME(12Z),12-HOME(10E),12-oxo-octadecanoic acid,12R-HOME(10E),12R-HOME(13E),12R-HOME(13Z),12R-HOME(9E),12S-HOME(10E),12S-HOME(13E),12S-HOME(13Z),12S-HOME(9E),12S…
384	239.139	436.79	13044.1	6748.21	7834.06	7314.7	11330.9	8198.98	6835.46	6897.95	8217.49	7968.53	7723.36	8665.9	5227.97	6092.78	positive	No Fragments	Desglymidodrine,Ecgonone methyl ester,L-Metanephrine,Metanephrine,Secobarbital,Tenuazonic acid
385	444.031	878.03	6269.04	16653.8	8370.87	10361.5	925.62	8071.06	8358.78	4414.29	7403.01	1933.1	6417.81	3706.68	4275.35	4860.2	positive	No Fragments	8-Oxo-dGDP,8-oxo-dGDP,GDP,Guanosine diphosphate
386	330.072	860.49	5200.06	13510.7	8951.72	9704.25	5533.93	13309.6	16477.2	8923.2	13167.5	7352.1	6753.57	13080.5	5081.74	7366.35	positive	No Fragments	Glutathione
387	168.066	660.45	1106.61	4322.96	NA	6242.88	1675.31	2996.48	4442.85	11935.9	14158.5	16450.2	12051	11545.2	11288.2	11897.4	positive	No Fragments	(Z)-Tamarindienal,1,2,3-Trihydroxybenzene,1,3,5-Trihydroxybenzene,3-Hydroxy-4-methylanthranilate,3-Methoxyanthranilate,3alpha,4,5,7alpha-Tetrahydro-5-hydroxy-1H-isoindole-1,3(2H)-dione,3alpha,4,7,7alpha-Tetrahydro-4-hydroxy-1H-isoindole-1,3(2H)-dione,4-Hydroxy-2H-pyran-3-carboxaldehyde,5-Hydroxymethyl-2-furaldehyde,5-Hydroxymethyl-2-furancarboxaldehyde,5-Methylfuran-2-carboxylic acid,Benzene-1,2,…
388	493.292	206.4	3188.36	16262.9	2080.95	9337.91	2670.18	10047.3	6470.95	15342.3	7788.72	11706.6	2461.71	7910.02	12082.7	12678.5	positive	No Fragments	(3beta,17alpha,23S)-17,23-Epoxy-3,29-dihydroxy-27-norlanosta-7,9(11)-diene-15,24-dione,17,23-Epoxy-29-hydroxy-27-norlanost-8-ene-3,15,24-trione,19alpha-19-Hydroxy-3,11-dioxo-12-ursen-28-oic acid,27-Norcholestanehexol,Minabeolide-8
389	325.177	1109.02	15736.2	13484.5	11160.8	11605.5	13945.1	11331	13193.2	13253.8	13943.2	2421.36	8902.5	13560.3	9945.04	9839.12	positive	No Fragments	(+)-cis-(R)-allethrin,(+)-cis-(S)-allethrin,(+)-cis-allethrin,(+)-trans-(R)-allethrin,(+)-trans-(S)-allethrin,(+)-trans-allethrin,(-)-cis-(R)-allethrin,(-)-cis-(S)-allethrin,(-)-cis-allethrin,(-)-trans-(R)-allethrin,(-)-trans-(S)-allethrin,(-)-trans-allethrin,(2Z,8S,9Z)-2,9-Heptadecadiene-8-hydroxy-4,6-diyne-1-yl acetate,10-hydroxy-16-oxo-hexadecanoic acid,11-Keto-testosterone,11alpha,17beta-Dihy…
390	168.065	465.13	3048.57	9357.2	1535.07	6543.73	1721	2325.41	4297.64	6097.13	6143.12	2406.38	4652.94	3986.47	3485.53	5798.62	positive	No Fragments	(Z)-Tamarindienal,1,2,3-Trihydroxybenzene,1,3,5-Trihydroxybenzene,3-Hydroxy-4-methylanthranilate,3-Methoxyanthranilate,3alpha,4,5,7alpha-Tetrahydro-5-hydroxy-1H-isoindole-1,3(2H)-dione,3alpha,4,7,7alpha-Tetrahydro-4-hydroxy-1H-isoindole-1,3(2H)-dione,4-Hydroxy-2H-pyran-3-carboxaldehyde,5-Hydroxymethyl-2-furaldehyde,5-Hydroxymethyl-2-furancarboxaldehyde,5-Methylfuran-2-carboxylic acid,Benzene-1,2,…
391	277.147	677.46	NA	4511.03	NA	NA	650.89	1554.04	3454.17	10261.6	7621.38	13954.2	6496.25	7433.73	2063.04	5218.99	positive	No Fragments
392	198.087	595.06	9890.69	5259.94	9059.98	9423.75	3104.54	13582.4	9641.78	6226.12	NA	8307.13	8987.69	6809.52	5603.27	6094.16	positive	No Fragments	(S)-3-(Imidazol-5-yl)lactate,4-Imidazolone-5-propanoate,4-Imidazolone-5-propionic acid,5-Hydroxymethyl-4-methyluracil,HC Red No. 3,Imidazole lactate,Imidazolelactic acid,Methyl5-(but-3-en-1-yl)amino-1,3,4-oxadiazole-2-carboxylate,N-Acetyl-L-histidine,N-Acetylhistidine,N-Nitrosoguvacine
393	240.107	814.2	NA	3122.68	NA	NA	NA	NA	NA	6607.54	14191.7	7903.35	14000.9	10117.3	6497.08	13255.7	positive	No Fragments	Canavanine,N-Gluconyl ethanolamine
394	193.131	1053.65	NA	2610.21	844.22	2766.65	614.81	1987.81	3262.27	10559.5	14089	10336.6	9397.26	6648.88	4053.25	6649.55	positive	No Fragments	N-Methylhexanamide,N-methyl hexanamide
395	290.207	1054.9	NA	3630.02	995.8	1419.53	853.63	1717.55	1553.89	6310.83	10305.4	10788.4	12299.5	5537.06	9848.6	9755.09	positive	No Fragments
396	347.167	855.63	1335.34	10591.4	3834.06	5417.37	1142.85	10330	5774.86	6991.76	8140.26	5087.16	4707.73	6364.42	4618.21	4840.21	positive	No Fragments
397	78.9557	1086.13	8008.9	8194.37	6862.33	7735.85	8217.35	7506.86	7885.59	7979.6	10595.5	9081.45	8196.95	8037.85	7510.55	8146.46	positive	No Fragments	Potassium hydroxide,Sodium hydroxide
398	144.927	1065.39	4748.87	4966.38	4873.86	5410.9	4610.01	6316	5115.9	5377.05	7936.53	5341.14	4453.23	5164.3	4573.37	4813.97	positive	No Fragments
399	172.071	812.3	2115.31	3748.29	2124.99	10542	NA	3778.02	2580.86	4451.22	5247.08	4578.53	3530.53	3535.84	2625.64	3568.15	positive	No Fragments	Metronidazole,Ureidoacrylate
400	440.357	222.03	2053.22	1848.88	4065.58	7035.78	10494.9	6649.35	9396.9	3501.73	4084.06	8062.62	9676	9141.48	8886.1	8969.31	positive	No Fragments
401	206.081	479.24	NA	3263.31	3253.05	4751.07	2321.82	10452.7	4845.98	NA	7498.33	NA	NA	9302.24	NA	9138.67	positive	No Fragments	2-Hydroxy-3-phenylpropenoate,2-Hydroxycinnamic acid,3-Indolehydracrylic acid,3-Oxo-3-phenylpropanoate,4-Coumarate,4-Hydroxycinnamic acid,5-Methoxyindoleacetate,9-hydroxy-7E-Nonene-3,5-diynoic acid,9-hydroxy-7Z-Nonene-3,5-diynoic acid,Caffeic aldehyde,Cinnamoylglycine,Coumaric acid,Edulitine,Enol-phenylpyruvate,Gentianamine,Indolelactate,Indolelactic acid,Methyl 1-methoxy-1H-indole-3-carboxylate,M…
402	358.2	1166.07	980.99	8066.07	5451.65	7385.57	4079.02	5646.05	6292.61	8448.57	9001.86	7486.84	9997.45	9176.33	6044.26	6789.6	positive	No Fragments	Ankorine,Embelin,Gingerol,Myrsinone,Nordihydrocapsiate,Phytuberin,Tanacetol A,[6]-Gingerol
403	176.961	816.94	4400.6	7020.71	5412.33	6648.25	6415.05	6917.7	8835.36	4954.75	9644.93	7945.55	5808.67	8774.28	5779.69	6938.17	positive	No Fragments
404	246.242	20.05	8706.13	9128.66	8738.91	9209.66	9348.68	8201	9144.53	8909.09	8559.45	9242.5	8926.92	9275.75	9251.65	8666.23	positive	No Fragments
405	78.9557	1140.82	5637.3	5953.97	5471.93	5860.56	6447.6	6102.33	5398.11	5189.4	5580.59	9081.45	8196.95	7270.3	5116.44	5212.89	positive	No Fragments	Potassium hydroxide,Sodium hydroxide
406	286.114	657.5	532.83	6429.63	2386.68	3891.18	1116.05	3566.07	2636.3	6722.95	6455.38	5750.72	7196.09	5681.49	3740.23	4901.72	positive	No Fragments	5-Azacytidine,Azacitidine,Ribavirin
407	297.242	213.8	4445.18	1520.12	5322.55	2505.64	5039.79	8276.12	6685.75	5317.09	3894.57	3150.96	3341.66	3110.68	3021.59	2326.72	positive	No Fragments	(10E,12Z)-9-HODE,(1R,2R)-3-oxo-2-pentyl-cyclopentaneoctanoic acid,(1S,2S)-3-oxo-2-pentyl-cyclopentaneoctanoic acid,(9Z,12Z)-(8R)-Hydroxyoctadeca-9,12-dienoic acid,(Z)-13-Oxo-9-octadecenoic acid,10-keto-12Z-octadecenoic acid,10R-HODE,10S-HODE,12(13)-EpOME,12,13-EpOME,12,13-EpOME(9),12-Hydroxy-8,10-octadecadienoic acid,12-OxoOME(10E),12-OxoOME(10Z),12-OxoOME(9E),12-OxoOME(9Z),12-hydroxy-10-octadecy…
408	303.238	1353.84	208.19	3375.05	864.7	5491.6	NA	3934.11	5271.21	8168.32	7180.26	2348.94	3748.09	3524.13	7274.27	8265.37	positive	No Fragments
409	218.211	69.54	6901.73	8185.63	7532.01	7651.89	7430.2	7215.49	7579.66	7659.64	7700.31	7378.87	7335.13	7394.25	7023.14	7220.06	positive	No Fragments
410	142.939	910.29	3800.24	4745.01	5403.22	5709.95	6364.31	8054.97	7560.98	4898.47	3960.27	7012.08	4190.33	3100.09	4271.87	4874.27	positive	No Fragments	Sodium sulfate
411	84.9112	1085.22	6101.69	7241.88	3683.6	3862.34	5440.85	4756.62	3476.53	4471.98	4502.22	3248.05	2647.48	6140.65	4445.53	4463.99	positive	No Fragments
412	549.488	196.59	1462.07	1806.01	5448.88	1407.42	NA	5783.57	5544.62	4236.89	5255.76	2973.48	2068.09	4626.75	4193.51	3609.58	positive	No Fragments	Cohibin A,Cohibin B
413	233.655	975.85	NA	6525.84	2139.64	5398.08	696.85	5574.02	2493.36	5536.06	6409.18	5683.5	5474.2	4081.33	3747.69	4311.68	positive	No Fragments
414	204.069	269.9	3880.46	3046.14	2848.45	3498.76	6931.75	5541.17	2887.43	1779.97	2882.11	4372.52	4855.74	2380.98	2528.89	3780.34	positive	No Fragments	1,2-Dihydroxy-3-keto-5-methylthiopentene,1,2-Dihydroxy-5-(methylthio)pent-1-en-3-one,1-(Methylsulfanyl)-1-oxopropan-2-yl acetate,2-Oxo-5-methylthiopentanoic acid
415	151.096	415.53	3291.57	5296.76	5579.17	6345.94	3109.49	4720.91	4454.44	3392.22	4389.49	4435.35	4849.68	3520.11	2801.01	3135.17	positive	No Fragments
416	232.1	232.73	5442.83	2825.48	4260.23	4489.83	3451.49	4104.54	3602.26	4407.74	3382.55	6193.24	5466.28	2832.37	2428.07	2486.42	positive	No Fragments	2-Oxo-7-methylthioheptanoic acid,Ethyl 4-(acetylthio)butyrate
417	302.305	429.49	2159.27	NA	5325.84	1413.78	6121.52	1394.9	4997.27	5759.32	2996.29	6175.8	1143.95	4987.84	3983.18	4003.3	positive	No Fragments	Enigmol,Safingol ( L-threo-sphinganine),Sphinganine
418	172.133	495.11	323.41	NA	1175.89	685.03	462.42	1348.3	566.32	2913.07	6003.86	1937.47	3499.22	3729.14	2971.62	3694.87	positive	No Fragments	(±)-2-Pentanol acetate,2-Methylbutyl acetate,2-Methylhexanoic acid,2-Methylpropyl propanoate,2-Methylpropyl propionate,2-ethyl-2-methyl-butanoic acid,2-hydroxy-Heptan-3-one,2-methyl-hexanoic acid,3,4-dimethyl valeric acid,3-Hydroxyheptan-2-one ,3-methyl-hexanoic acid,4,4-dimethyl valeric acid,4-methyl-hexanoic acid,5-Methylhexanoic acid,5-methyl-hexanoic acid,Butyl propionate,Ethyl 2-methylbutyra…
419	338.341	1413.14	4632.12	5036.76	3992.36	4362.58	4211.06	4264.04	4393.57	4319.33	3817.16	4563.16	4971.11	4457.85	3774.75	4192.03	positive	No Fragments	(Z)-11-Eicosen-1-ol,11E-Eicosen-1-ol,11Z-eicosen-1-ol,15Z-Eicosen-1-ol,6,14-Dimethyloctadecan-2-one,Eicosanal,Phytanal,Phytol,Thromboxane
420	284.136	1085.2	689.82	2346.38	932.47	2114.77	521.17	2376.86	1675.55	5608.31	5172.78	852.45	3192.31	4730.48	2464.81	2934.03	positive	No Fragments	Hydroxyl frovatriptan,Lysyl-Valine,Phenylacetylglycine dimethylamide,Valyl-Lysine
421	184.169	376.22	2085.86	5186.3	2109.34	4923.12	3952.69	2814	3763.53	2679.9	2522.73	1865.11	2234.63	2761.28	5109.17	4887.79	positive	No Fragments	(E)-3-Nonen-1-ol,(E)-6-Nonenol,(Z)-2-Nonen-1-ol,(Z)-3-Nonen-1-ol,(Z)-6-Nonen-1-ol,(±)-2,6-Dimethyl-6-hepten-1-ol,1-Nonen-3-ol,2,4-Dimethyl-5-hepten-1-ol,2,6-Dimethyl-4-heptanone,2,6-Dimethyl-5-hepten-1-ol,2-Methyl-4-heptanone,2-Methyloctan-4-one,2-Methyloctanal,2-Nonanone,2-Nonen-1-ol,2E-Nonen-1-ol,3,4-Dimethylheptan-2-one,3,5,5-Trimethylhexanal,3-Methyloctan-2-one,3-Nonanone,3Z-Nonen-1-ol,4-Meth…
422	89.0243	592.4	2.5235e+06	13688019	7.82215e+06	11823238	7.11129e+06	11254361	9697788	17596662	15658764	5900993	10991618	9648156	15988793	12598074	negative	No Fragments	(R)-Lactate,(S)-Lactate,3-Hydroxypropanoate,D-Glyceraldehyde,D-Lactic acid,Dihydroxyacetone,Dimethyl carbonate,Glyceraldehyde,Glycerone,Hydroxypropionic acid,L-Glyceraldehyde,L-Lactic acid,Lactate,Methoxyacetic acid,Monoethyl carbonate
423	221.012	592.74	1621.12	12672.1	7366.45	17699.4	7623.6	18869.1	17807.9	21465.5	26343	7136.82	14115.6	18216.3	32437.4	38857.2	negative	No Fragments
424	128.035	601	94696.2	537948	198144	506300	235152	591390	489303	2.48583e+06	2740211	4726568	1.75209e+06	1.56949e+06	2350669	1.98499e+06	negative	No Fragments	(3R,5S)-1-pyrroline-3-hydroxy-5-carboxylic Acid,1-Pyrroline-4-hydroxy-2-carboxylate,4-Oxoproline,5-Oxo-D-proline,5-Oxoprolinate,5-Oxoproline,L-1-Pyrroline-3-hydroxy-5-carboxylate,N-Acryloylglycine,Pidolic acid,Pyroglutamic acid,Pyrrolidonecarboxylic acid,Pyrroline hydroxycarboxylic acid,dimethadione
425	124.007	809.38	2.24772e+06	4.65148e+06	2.73258e+06	4.26392e+06	1.05939e+06	3.95177e+06	2.62253e+06	2.87891e+06	3.17035e+06	2.99601e+06	1.82714e+06	2203383	2.31899e+06	2583687	negative	No Fragments	Taurine
426	249.022	808.56	230524	737592	383723	642155	103726	583379	356975	343369	426696	346735	167161	243488	249286	271506	negative	No Fragments	4,4'-Sulfonyldiphenol
427	145.062	784.44	301448	2.89457e+06	1705034	2886324	965940	2.3551e+06	2.92766e+06	4302602	3.85219e+06	4.50275e+06	3.81234e+06	2.85133e+06	4528412	3.66501e+06	negative	No Fragments	3-Ureidoisobutyrate,Alanyl-Glycine,Alanylglycine,D-Glutamine,Glutamine,Isoglutamine,L-Glutamine,Ureidoisobutyric acid
428	267.074	621.67	1.25406e+06	3600737	2.46525e+06	3.89009e+06	1.30552e+06	3.8407e+06	3.60462e+06	4.3887e+06	4.25465e+06	1.76576e+06	3.83958e+06	3553328	4.50513e+06	4.08726e+06	negative	No Fragments	Allopurinol riboside,Arabinosylhypoxanthine,Inosine
429	535.154	621.75	250188	1.34692e+06	750464	1.55259e+06	269603	1.55034e+06	1.3797e+06	1.90826e+06	1.71151e+06	414990	1427785	1.36127e+06	1.81528e+06	1564361	negative	No Fragments
430	557.137	621.52	9650.66	14288.6	14196	13521.6	8636.59	15437	13368.3	13536.3	14150.5	10013.6	11672.7	12816.3	13435.8	14360.5	negative	No Fragments
431	146.046	768.73	850385	1.95948e+06	1.36027e+06	2098384	515708	1.99626e+06	2.18534e+06	4.01562e+06	1839717	3.53615e+06	1880320	1.75883e+06	4277974	2702438	negative	No Fragments	2-Oxo-4-hydroxy-5-aminovalerate,3-(Carboxymethylamino)propanoic acid,3-Aminopentanedioate,D-Glutamate,D-Glutamic acid,DL-Glutamate,L-4-Hydroxyglutamate semialdehyde,L-Glutamate,L-Glutamic acid,L-threo-3-Methylaspartate,N-(Carboxymethyl)-D-alanine,N-Acetylserine,N-Methyl-D-aspartic acid,N-lactoyl-Glycine,O-Acetyl-L-serine,O-Acetylserine
432	306.077	750.09	NA	3655646	943580	NA	667735	2210865	2.36622e+06	2.5229e+06	2371221	696169	2.1199e+06	1.45311e+06	1.90486e+06	1.98244e+06	negative	No Fragments	Aristolodione,Glutathione,Hallacridone,Stealthin C
433	133.014	830.72	303838	1.20917e+06	812592	1.88458e+06	1.39794e+06	2.18752e+06	1.03976e+06	1.74991e+06	1.16242e+06	3429871	1871193	1.81428e+06	2.60318e+06	1.17488e+06	negative	No Fragments	(R)-Malate,(S)-Malate,3-Dehydro-L-threonate,D-Malic acid,L-Malic acid,Malate,Malic acid,Velcorin
434	274.025	830.73	3487.47	69266.9	27575.5	117947	72737.1	116823	59243.1	106374	54401.5	178414	115457	73193	159130	59389.9	negative	No Fragments	Phosphophosphinate
435	159.011	830.36	592.25	4848.96	2135.61	9739.62	5825.07	9310.85	4830.29	9069.24	4438.53	15155.6	8828.2	6381.51	12023.3	4160.02	negative	No Fragments
436	88.0404	774.43	255654	NA	1.12197e+06	1.3398e+06	600143	1.33109e+06	1.00505e+06	2.03601e+06	2.13713e+06	2.02699e+06	3.54043e+06	1877096	2458238	2.07359e+06	negative	No Fragments	(alpha-D-mannosyl)7-beta-D-mannosyl-diacetylchitobiosyl-L-asparagine, isoform A (protein),2-Nitropropane,Alanine,Beta-Alanine,D-Alanine,Ethyl carbamate,HMMF,L-Alanine,Sarcosine,Urethane,beta-Alanine
437	130.062	772.21	49600	985620	663808	750051	330016	722375	475081	1.26535e+06	1247992	1.21033e+06	1.5614e+06	1.23566e+06	1.30551e+06	1.23293e+06	negative	No Fragments	3-Guanidinopropanoate,Beta-Guanidinopropionic acid,Creatine
438	261.132	771.38	NA	32222.8	14490.3	11958.8	6607.61	14480.6	5152.54	44936.7	51213.5	45365.2	107998	71041.2	49781.8	40729.7	negative	No Fragments	Streptidine
439	117.019	797.5	25375.6	2.14031e+06	782727	651392	152905	962937	1.51599e+06	2244496	2.8099e+06	778003	2.18529e+06	1.53301e+06	2.39485e+06	2.58904e+06	negative	No Fragments	4-Hydroxy-2-oxobutanoic acid,Erythrono-1,4-lactone,Methyl oxalate,Methylmalonate,Methylmalonic acid,Succinate,Succinic acid,Threonolactone,xi-3-Hydroxy-2-oxobutanoic acid
440	187.042	587.54	846617	2.08635e+06	1.73849e+06	1.90328e+06	1.61509e+06	1.99783e+06	1.95877e+06	1.67514e+06	1.51208e+06	1.17546e+06	1720140	1.71337e+06	1.72205e+06	1.71755e+06	negative	No Fragments
441	925.715	589.04	1643	5060.49	3206.89	4229.96	3485.33	3687.86	3860.68	3883.74	2954.11	2195.98	3597.5	3901.47	3442.38	3537.85	negative	No Fragments
442	96.9696	813.82	324665	864280	511489	769029	463806	1.15487e+06	908930	1.13815e+06	1.86513e+06	1.69029e+06	1.26164e+06	1.7953e+06	1.40874e+06	1.60999e+06	negative	No Fragments	Orthophosphate,Phosphoric acid
443	176.936	814.34	23963.4	120784	60474.5	87173.2	77214.1	200584	154396	185355	543360	474504	240428	560134	226650	351117	negative	No Fragments	Diphosphate,pyrophosphate
444	292.924	814.14	1906.37	9869.6	3449.46	10497.5	6018.46	28076	14197	17047.7	86756.7	60977.8	23127.2	82414	19254.5	29117.8	negative	No Fragments
445	152.996	819.79	NA	2948.01	1659.93	2929.99	335.02	3541.22	2347.31	10949.8	10483.1	20025.4	12260.6	13088.3	16624.7	6704.89	negative	No Fragments	Glycerol 1,2-cyclic phosphate,Hydroxyacetone phosphate,Propanoyl phosphate
446	158.925	814.33	NA	1648.4	803.29	1160.08	878.48	2645.18	2277.89	2846.46	6708.48	7605.45	3699.91	8728.58	3750.19	4713.08	negative	No Fragments
447	130.087	606.78	68720.3	195902	121203	314428	243246	232870	260114	581740	501847	878785	290168	285750	1.13472e+06	899479	negative	No Fragments	(3R)-beta-Leucine,(±)-erythro-Isoleucine,2-Amino-4-methylpentanoic acid,2S-Amino-3S-methylpentanoic acid,2S-amino-hexanoic acid,3,3,5-triiodo-L-thyronine-beta-D-glucuronoside,3-Aminocaproic acid,6-Aminohexanoate,6-Deoxyfagomine,6-amino-hexanoic acid,Aminocaproic acid,Beta-Leucine,D-Isoleucine,D-Leucine,Isoleucine,L-Alloisoleucine,L-Isoleucine,L-Leucine,L-Norleucine,Leucine,N,N-Diethylglycine,N-(2…
448	480.31	245.88	16713.1	18414.2	32458.4	41249.2	299529	93034.2	75247	1.00639e+06	570669	507509	479790	1.0046e+06	1.47202e+06	552719	negative	No Fragments	LysoPC(15:0),LysoPE(0:0/18:0),LysoPE(18:0/0:0),PC(14:0/O-1:0),PC(15:0/0:0),PC(7:0/O-8:0),PE(18:0/0:0)
449	556.327	251.59	62923.5	103184	116181	144708	495302	268040	147496	886442	904362	479455	576028	1.03333e+06	1.18829e+06	742857	negative	No Fragments
450	541.334	247.7	NA	4443.86	6085.8	7035.78	46653.4	29994.8	11030	136068	113744	75323.4	53532	137495	156470	144172	negative	No Fragments
451	584.358	244.49	22890	9570.38	14778.3	14356.2	34609	32333	15865.7	61548.5	80674.9	28812.8	43053.2	75001	88818	61013.9	negative	No Fragments
452	524.336	248.24	NA	NA	663.11	1042.84	5354.18	3000.86	1167.17	18056.1	13438.8	10258.5	4609.12	15538.1	25070	18900.6	negative	No Fragments
453	554.348	248.61	536.92	1495.14	2481.47	1914.86	9879.17	5061.97	3077.87	15720.6	16886	8818.35	6981.06	17392.4	16760	14993.3	negative	No Fragments
454	259.022	807.73	201589	600369	309824	516928	130405	20018.1	272983	1.38645e+06	312078	12057.4	1.43838e+06	20344.9	1244623	1246359	negative	No Fragments	(3S,4R)-Ketose 1-phosphate,1D-myo-Inositol 3-phosphate,Aldohexose 6-phosphate,Beta-D-Fructose 2-phosphate,Beta-D-Fructose 6-phosphate,Beta-D-Glucose 6-phosphate,D-Allose 6-phosphate,D-Allulose 6-phosphate,D-Fructose 1-phosphate,D-Fructose 6-phosphate,D-Galactose 1-phosphate,D-Galactose 6-phosphate,D-Glucose 1-phosphate,D-Glucose 6-phosphate,D-Hamamelose 2(1)-phosphate,D-Hexose 6-phosphate,D-Manno…
455	164.072	580.66	53456.6	134499	143440	237079	169642	231949	235689	428006	317275	431392	181476	240634	799872	558845	negative	No Fragments	3-Pyridinebutanoic acid,4-Hydroxy-1-(3-pyridinyl)-1-butanone,5-(3-Pyridyl)-2-hydroxytetrahydrofuran,Benzocaine,Benzyl glycinate,D-Phenylalanine,D-beta-Phenylalanine,Ethyl 2-aminobenzoate,Gentiatibetine,L-Phenylalanine,L-beta-Phenylalanine,Methyl N-methylanthranilate,Metolcarb,Norsalsolinol,Phenylalanine,Tricaine
456	214.049	794.42	NA	282730	179902	NA	98789.2	159065	112867	1078218	722847	768041	1.02112e+06	576278	1.18531e+06	689962	negative	No Fragments	Glycerylphosphorylethanolamine,sn-Glycero-3-phosphoethanolamine,sn-glycero-3-Phosphoethanolamine
457	175.025	787.65	974960	565443	411773	761195	561907	1.11217e+06	594699	1167.72	103835	251195	66207.9	33802.8	NA	853.56	negative	No Fragments	(4S)-4,6-Dihydroxy-2,5-dioxohexanoate,(4S,5S)-4,5-Dihydroxy-2,6-dioxohexanoate,1,2,3-Propanetricarboxylic acid,2-Dehydro-D-glucono-1,5-lactone,2-Hydroxy-3-oxoadipate,5-Dehydro-4-deoxy-D-glucuronate,Ascorbate,Ascorbic acid,D-Galacturonolactone,D-Glucurono-6,2-lactone,D-Glucurono-6,3-lactone,D-Glucuronolactone,Erythorbic acid,L-xylo-Hexulonolactone,Parapyruvate,Propane-1,2,3-tricarboxylate
458	96.9696	778.98	31444	29232.5	43939.8	72498.6	68646	95586.2	79494.1	91238.8	53212.1	66383	91886	68956.4	88614.5	87694.4	negative	No Fragments	Orthophosphate,Phosphoric acid
459	171.006	743.72	NA	461010	289908	375973	185595	198169	159577	782040	839681	1080016	945439	602425	829941	500641	negative	No Fragments	Beta-Glycerophosphoric acid,DL-Glycerol 1-phosphate,Glycerol 2-phosphate,Glycerol 3-phosphate,sn-Glycerol 1-phosphate,sn-Glycerol 3-phosphate
460	318.096	742.71	131918	283376	219694	284909	136830	128767	103509	473484	489788	668931	591460	415022	489376	282840	negative	No Fragments
461	197.022	743.47	NA	37105	23766.7	31575.2	16798.6	16287.5	13488	69669.4	70765	98080.8	73646.3	53036.3	71165.2	41856	negative	No Fragments
462	256.096	742.95	14946.9	35756.1	24049.5	37761.6	16991.1	15481.9	12211.5	64906.2	66703.6	93437.1	72950.7	50862.2	69692.9	37454.3	negative	No Fragments	Glycerophosphocholine,sn-glycero-3-Phosphocholine
463	242.08	743.19	NA	16765.7	9570.44	13769.3	6079.75	5736.8	4338.78	75240.6	45105	44848.5	77652.4	22903.5	78409.7	48737.4	negative	No Fragments
464	226.049	743.86	3467.38	7418.3	6239.98	8956.85	3776.26	3613.75	2712.85	14808.8	14253.7	22475.6	16762	10985.7	14266	8437.56	negative	No Fragments
465	230.02	742.9	1722.93	4408.01	3462.41	2855.27	2155.34	2445.54	1640.47	8002.62	7622.7	10921.4	10628.8	6631.98	6729.67	4182.77	negative	No Fragments
466	132.03	783.2	523421	641607	506662	954464	245879	709043	470535	226659	150106	657380	124437	200940	301310	131941	negative	No Fragments	1-deoxy-1-(N6-lysino)-D-fructose,Aspartate,D-Aspartate,D-Aspartic acid,Iminodiacetate,Iminodiacetic acid,L-Aspartate,L-Aspartic acid
467	111.02	575.4	167167	749927	336103	597836	291854	572552	424179	759622	512501	256192	548825	257398	731792	637426	negative	No Fragments	4-Carboxypyrazole,Maleic hydrazide,Uracil
468	243.062	575.62	27285.5	144606	45448	116528	54062	121584	80978.2	168878	113666	46688	109583	45407.1	165727	136214	negative	No Fragments	Pseudouridine,Spongouridine,Uridine
469	265.044	573.92	5291.22	12967.4	7577.57	12710.2	7540.97	14277.3	8841.69	13096.5	11305.9	5451.38	9968.65	6377.47	11853.4	12254.6	negative	No Fragments
470	218.104	517.57	NA	234113	63299	73465.2	61214.3	219755	79678.1	249883	302541	698654	267163	347209	311835	255750	negative	No Fragments	(R)-pantothenic Acid,Pantothenate,Pantothenic acid
471	281.099	513.6	2228.73	3080	2314.59	1932.42	2041.96	3565.16	1779.64	3417.77	4123.82	8886.21	3729.95	3912.85	3123.66	3449.43	negative	No Fragments
472	500.279	242.8	15663.3	9777.13	10303.9	21867	16566.2	10536.5	26579.5	111670	82176.1	52626	51883	47646.3	214343	133224	negative	No Fragments	LysoPE(0:0/20:4(5Z,8Z,11Z,14Z)),LysoPE(0:0/20:4(8Z,11Z,14Z,17Z)),LysoPE(20:4(5Z,8Z,11Z,14Z)/0:0),LysoPE(20:4(8Z,11Z,14Z,17Z)/0:0),PE(20:4(5Z,8Z,11Z,14Z)/0:0)
473	180.067	715.65	30198.7	81383.9	67200.9	116869	73782	117728	110468	163664	160510	475480	102123	119527	330505	222909	negative	No Fragments	3-Amino-3-(4-hydroxyphenyl)propanoate,4,6,7-Trihydroxy-1,2,3,4-tetrahydroisoquinoline,4-Hydroxy-4-(3-pyridyl)-butanoic acid,Beta-Tyrosine,D-Tyrosine,DL-Tyrosine,L-Threo-3-Phenylserine,L-Tyrosine,L-threo-3-Phenylserine,Meta-Tyrosine,N-Hydroxy-L-phenylalanine,gamma-Hydroxy-3-pyridinebutanoate,o-Tyrosine
474	188.939	980.36	222808	301748	256864	179332	404524	398187	281601	397015	424607	327364	296956	396574	401977	376734	negative	No Fragments
475	228.932	982.33	139799	194990	158922	94669.1	261485	267733	181321	253458	282447	218590	196087	250138	264748	249193	negative	No Fragments
476	294.904	981.1	105588	NA	132678	79322.3	234608	237398	159694	231978	260314	182506	162779	225882	241925	226112	negative	No Fragments
477	334.897	981.64	89097.1	139808	104768	65707.3	190793	185658	129127	185588	199896	145963	130830	182132	187150	181271	negative	No Fragments
478	400.868	981.83	67702	110400	79537.9	46874.7	160604	161859	101969	150450	167373	119868	103634	151863	156949	148750	negative	No Fragments
479	272.922	980.84	55898.6	76844.6	68641	48062.5	94312.2	93198.4	73534.4	94520.2	101567	79741.8	78259.5	93150.4	93198.1	89681.3	negative	No Fragments
480	347.886	982.04	14143.7	26187.5	18656.8	9157.56	45422.3	44650.6	24973.9	43764.8	47994.3	30360.1	25864.2	43882.4	42715.4	43971.4	negative	No Fragments
481	367.882	981.94	6127.29	10562.7	7902.04	3707.67	21310.1	19890.9	11570	20603	22904.7	13190.9	10927.8	19142.5	20522.2	19421.5	negative	No Fragments
482	440.861	981.35	10247.6	15621.7	11535.5	6953.21	25456.8	24456.9	15581.2	23548.6	24407	19250.5	14120.9	24186.8	25322.3	25554.8	negative	No Fragments
483	506.832	982.14	9931.7	15363.9	12367.6	6625.83	25823.5	25001.1	15337.7	23232.6	22763.9	17882.8	15865.7	23064.1	22445	23295.1	negative	No Fragments
484	484.85	980.74	9497.02	16032.9	13676.2	7244.34	21906.6	20919.4	15759.6	21608.2	21595	16590.5	14764.2	22886.2	20716	20131.4	negative	No Fragments
485	204.971	980.75	6597.51	8514.17	6658.49	5319.83	11757	11379.8	9142.6	11039	11600.7	9667.3	8476.1	10580.1	11954.1	9827.31	negative	No Fragments
486	270.942	981.25	5202.95	8769.88	6739.21	4331.48	11043.6	10376.8	8516.06	10511.6	11203.5	9553.18	7938.83	11064.6	10895.7	9599.4	negative	No Fragments
487	546.824	981.31	3956.03	5501.92	4352.22	2723	9108.73	8736.34	5853.07	8350.64	8860.6	6944.14	5823.64	8316.51	8355.22	8717.97	negative	No Fragments
488	310.935	981.23	2143.58	3078.76	2250.58	1617.28	4317.92	4361.87	3407.84	4482.61	4828.61	3724.82	3120.93	4204.72	4641.76	4257.01	negative	No Fragments
489	376.907	981.26	2753.33	3358.37	2940.72	1779.91	4716.25	5221.89	3774.68	5037.17	4940.32	4100.56	3451.39	4372.38	5178.17	4154.9	negative	No Fragments
490	115.076	271.66	38094.6	107664	63377.1	95232.9	79084.6	144708	166783	285872	428695	250555	292412	574958	377540	480650	negative	No Fragments	(±)-2-Methylpentanoic acid,2,2,4-Trimethyl-1,3-dioxolane,2,4,5-Trimethyl-1,3-dioxolane,2-Ethylbutanoic acid,2-Hydroxyhexan-3-one,2-Methylpropyl acetate,2-hydroxy caproaldehyde,2-methyl valeric acid,2S-Hydroxyhexan-3-one,3,3-dimethyl-butanoic acid,3-Hydroxyhexanal,3-Methyl-2-butenyl formate,3-Methylbutyl formate,3-Methylpentanoic acid,3-methyl valeric acid,3R-Hydroxyhexan-2-one,3S-Hydroxyhexan-2-o…
491	167.021	712.7	53537.8	174161	167381	192620	155270	274834	302245	256086	439776	564856	134532	199825	197398	288570	negative	No Fragments	Urate,Uric acid
492	179.056	873.17	471346	456155	544604	463954	423401	425643	312274	442085	341264	518652	294805	376774	375196	433791	negative	No Fragments	2-Deoxy-D-gluconate,3(S)-hydroxy-all-cis-8,11,14,17-eicosatetraenoyl-CoA,3-Deoxyarabinohexonic acid,Allose,Alpha-D-Glucopyranoside,Alpha-D-Glucose,Beta-D-Galactose,Beta-D-Glucose,D-Aldose,D-Allose,D-Altrose,D-Fructose,D-Fuconate,D-Galactose,D-Glucopyranoside,D-Glucose,D-Gulose,D-Hamamelose,D-Hexose,D-Idose,D-Mannose,D-Psicose,D-Sorbose,D-Tagatose,D-Talose,D-chiro-Inositol,Dihydroxyacetone (dimer)…
493	664.12	678.15	NA	8068.07	2732.1	NA	3107.9	6494.37	9570.11	466120	551960	32203.5	478034	433009	371481	425141	negative	No Fragments
494	116.072	684.24	31953.2	85015.6	45580.3	109934	75325.6	84543	76266.5	193297	194220	242477	112873	103039	250737	229333	negative	No Fragments	2-Amino-2-methylbutanoate,2-Amino-3-methylbutanoic acid,2S-amino-pentanoic acid,4-Methylaminobutyrate,4-amino-pentanoic acid,4R-aminopentanoic acid,4S-aminopentanoic acid,5-Aminopentanoate,5-Aminopentanoic acid,5-amino-pentanoic acid,Amyl Nitrite,Amyl nitrite,Betaine,D-Norvaline,D-Valine,L-Norvaline,L-Valine,N-Methyl-a-aminoisobutyric acid,Norvaline,Valine,Vaporole
495	600.325	224.72	15923.9	NA	8152.67	45956.3	NA	66151.9	11486	402817	303302	386421	149589	417725	400189	338868	negative	No Fragments
496	619.292	222.92	NA	NA	NA	18167.8	NA	59491.2	32037	188203	170838	314284	80433.5	175918	267731	171415	negative	No Fragments
497	101.024	705.09	26453.4	117763	52512.1	77782	34611.6	102952	84530.8	280072	408524	388915	338141	294185	390664	315974	negative	No Fragments	(S)-Methylmalonate semialdehyde,(S)-Methylmalonic acid semialdehyde,2-Ketobutyric acid,2-Methyl-3-oxopropanoate,2-Methyl-3-oxopropanoic acid,2-Oxobutanoate,2-methyl-3-oxo-propanoic acid,3-methyl pyruvic acid,4-Hydroxycrotonic acid,4-hydroxy-crotonic acid,Acetic anhydride,Acetoacetate,Acetoacetic acid,Succinate semialdehyde,Succinic acid semialdehyde
498	222.099	705.09	25863.9	111252	51574.6	72598.6	32944.7	95267.4	77094.2	257228	381577	338408	314167	279267	333158	284392	negative	No Fragments
499	262.13	705.43	NA	39433.4	7850.14	15594.4	3586.36	31454.2	22824.5	161003	295676	273107	236676	183085	271837	211244	negative	No Fragments
500	145.062	703.56	NA	3361.21	6257.47	3464.66	7649.5	1840	5553.83	34624.1	40441.8	16055.9	35363.2	35969.6	79110.3	57661.6	negative	No Fragments	3-Ureidoisobutyrate,Ala-Gly,Alanyl-Glycine,Alanylglycine,D-Glutamine,Glutamine,Isoglutamine,L-Glutamine,Ureidoisobutyric acid
501	146.082	705.33	1665.17	12315.4	4226.35	6612.45	2354	10735.4	8846.99	34407.6	54916.9	56561.6	47741.1	36464.5	57892	44736.2	negative	No Fragments	(2R,3R,4R)-2-Amino-4-hydroxy-3-methylpentanoic acid,Fagomine,N-(2-Hydroxyethyl)-morpholine N-oxide,N-Hydroxy-L-isoleucine
502	136.033	705.76	4650.59	8378.6	4546.49	7687	2560.38	8754.01	5432.71	6407.16	13056.9	16660.2	9628.6	12108.9	9680.13	9883.76	negative	No Fragments
503	220.119	704.64	NA	3417.8	1418.29	1915.27	866.82	3658.01	2625.76	9201.89	13141.8	11024.8	12091.3	9942.29	11423.5	9452.79	negative	No Fragments
504	383.204	704.82	NA	2748.29	725.32	NA	NA	2281.72	1358.76	6836.33	9381.89	6393.5	10476.5	9547.34	6147.66	6742.85	negative	No Fragments
505	225.038	705.35	NA	2106.71	1086.42	NA	858.31	1779.87	1411.47	5431.38	9413.28	9074.23	7802.9	7011.68	6768.29	7435.67	negative	No Fragments
506	130.051	705.79	NA	2375.84	1151.49	869.97	652.68	2224.28	1994.42	6969.11	9248.66	8894	7512.66	7084.58	8640.5	7150.53	negative	No Fragments	(S)-4-Amino-5-oxopentanoate,2-Amino-4-oxopentanoic acid,2-amino-4-oxo-pentanoic acid,2-oxo-5-amino-pentanoic acid,3-Hydroxy-L-proline,4-Hydroxy-2-pyrrolidinecarboxylic acid,4-Hydroxy-L-proline,4-Hydroxyproline,5-Amino-2-oxopentanoic acid,5-Aminolevulinate,5-Aminolevulinic acid,5-amino-levulinic acid,Hydroxyproline,L-Glutamate 5-semialdehyde,L-Glutamic gamma-semialdehyde,N-Acetyl-L-alanine,N-Acety…
507	207.099	704.86	NA	1477.52	573.84	917.56	297	967.09	1132.86	3585.6	6278.63	4267.69	4887.4	5159.5	5554.06	3645.36	negative	No Fragments
508	184.986	846.16	NA	129777	98040.3	139118	89122.3	277120	93348.5	114730	54512.8	26324.8	67248.4	35795.3	63765.7	64266.1	negative	No Fragments	(2R)-2-Hydroxy-3-(phosphonatooxy)propanoate,2-Phospho-D-glycerate,2-Phospho-D-glyceric acid,2-Phosphoglyceric acid,2-phospho-D-glycerate,3-Phospho-D-glycerate,3-Phospho-DL-glycerate,3-Phosphoglyceric acid
509	218.067	742.13	18818.3	123674	57456.5	117583	23869.8	89222.7	107575	394163	180110	124410	193650	114952	376915	282970	negative	No Fragments	N-Acetyl-D-mannosaminolactone,O-Succinyl-L-homoserine
510	228.064	745.04	5140.55	21067.4	8979.24	15275	11948	14981.1	11304.4	144278	68022.3	64722.2	35704.7	44455.5	83955.8	117752	negative	No Fragments
511	221.984	811.56	79337.4	303919	128539	290939	62032.4	391687	242092	209036	353732	378739	157569	283771	235781	240270	negative	No Fragments
512	145.098	1159.93	12454.3	107806	56733	100091	55403.5	90368	77621.9	162132	195951	281829	158449	104109	218357	192196	negative	No Fragments	(2R,3R)-3-Methylornithine,(3S)-3,6-Diaminohexanoate,(3S,5S)-3,5-Diaminohexanoate,2,5-Diaminohexanoate,D-Lysine,L-Lysine,Lysine
513	245.055	1155.43	1764.75	6295.09	4855.89	8270.93	6049.95	6945.82	6618.14	7202.85	6995.37	7655.8	4623.55	5332.88	13679.5	11247	negative	No Fragments
514	236.861	1112.33	367405	364956	250427	272089	330420	348596	326520	353134	363738	30270.4	107495	319650	288648	324260	negative	No Fragments
515	374.774	1112.64	100732	91571	56620	63869.8	85219.9	96079.4	87705.7	85455.8	95416.6	2310.5	15892.6	83621.5	71842.3	87010.5	negative	No Fragments
516	238.859	1112.23	76285.4	78172.5	53605.9	58442	69417.8	74344.1	69075.3	74537.3	77821.3	6190.04	22864.7	67523.4	62353.7	70712.1	negative	No Fragments
517	338.816	1112.94	57797.5	54537.5	38366	42154.2	50216.6	54464.7	48095.5	53495.7	55859.3	2633.12	13165.8	47779	44560.7	50806	negative	No Fragments
518	436.774	1111.9	57570.8	56444.1	36763	41014.2	50512.5	54684.7	48385.5	54483.3	57251.6	1817.29	10234.4	48499.5	43501.5	48854.2	negative	No Fragments
519	292.828	1112.54	54302.2	51347.2	32304.5	35029.8	46279.2	51210.2	45350.8	47650.5	50584.6	1957.18	9174.06	43523.1	40954	44907.6	negative	No Fragments
520	474.73	1112.62	43066.5	43539.6	25445.2	27221.8	39377.6	44052.3	35648.9	42198.3	46832.3	883.93	5855.52	37205.1	32453	38084.6	negative	No Fragments
521	376.772	1113.33	33347.1	30958.9	19126.3	21514.8	29445.2	31890.2	26960.1	27477.5	29858.4	826.83	5186.05	25926.2	23728.3	29477.2	negative	No Fragments
522	260.906	1111.92	13456.5	16095.6	12039.4	12224.8	12997.4	13563	11732	15976.1	14759.2	3343.28	7013.65	14356.6	12436.4	12904.3	negative	No Fragments
523	514.683	1112.46	14658.1	12798.1	7760.58	8114.74	11285	12876.1	11624.5	12447.5	13775	245.11	1687.41	12253.8	10861.2	12174.2	negative	No Fragments
524	612.644	1112.37	13868.6	12634.9	7243.23	7701.18	12325.6	11729.3	10644.2	11576.5	13153.6	NA	1432.6	10625.5	9993.15	11168.9	negative	No Fragments
525	320.844	1099.73	11944.9	13053	11085.4	11423.6	13299.1	12765.6	11505.8	12472.8	11939.3	5342.52	9923.84	12824.7	11173.2	11248.9	negative	No Fragments
526	320.844	1100.42	11944.9	12220.4	11085.4	11423.6	13299.1	12765.6	11505.8	12378.9	11939.3	5342.52	9923.84	12824.7	11173.2	11248.9	negative	No Fragments
527	298.862	1113.65	12920.8	12914.4	9364.02	10452.4	11998.6	11670.8	10618.8	12600.9	12101.3	1998.98	4980.02	11169.1	10895.8	11625.5	negative	No Fragments
528	294.826	1113.84	11423.7	12748.1	7702.81	7694.97	10742.4	12037.1	10942.8	11069.7	12521.7	612.55	2386.52	10474.4	9914.15	11616.8	negative	No Fragments
529	358.8	1106.52	10367.6	10732.6	9982.81	9934.06	10713.6	10800.4	10735.8	10310.9	9719.03	2834.03	6239.08	10377.2	9209.95	10688.1	negative	No Fragments
530	276.854	1103.04	7912.84	6722.09	6200.49	6100.9	7401.88	7069.04	7298.2	6896.68	6714.07	2485.05	4737.02	7004.73	6509.77	6437.9	negative	No Fragments
531	536.73	1113.41	6856.92	7249.89	4860.93	5462.86	6926.1	7602.77	6227.44	6603.18	7302.55	269.11	1552.6	6423.28	5856.97	6256.67	negative	No Fragments
532	320.823	1112.81	6616.07	4637.89	3349.56	3527.34	4733.18	5811	4073.76	4764.34	5505.1	186.52	961.24	4189.61	5520.23	5060.72	negative	No Fragments
533	337.821	1112.34	5167.15	4944.5	3619.92	3990.19	4826.81	5514.14	4361.9	4556.19	5379.84	288.97	1410.08	5254.59	4218.41	5312.28	negative	No Fragments
534	134.047	544.07	NA	22375.4	16528.6	NA	2151.84	68001.3	38741.3	136197	134346	16816.4	106847	134277	116957	103407	negative	No Fragments	Adenine
535	229.012	798.23	39563	109781	86470.7	136073	62794.8	185571	161425	161854	16172.7	6854.35	130799	12609.6	123464	108949	negative	No Fragments	Beta-L-arabinose 1-phosphate,D-Arabinose 5-phosphate,D-Ribose 5-phosphate,D-Ribulose 5-phosphate,D-Xylose-5-phosphate,D-Xylulose 1-phosphate,D-Xylulose 5-phosphate,D-ribose 5-phosphate,L-Arabinose 1-phosphate,L-Ribulose 5-phosphate,L-Xylulose 1-phosphate,L-Xylulose 5-phosphate,Ribose 1-phosphate,Xylulose 5-phosphate,alpha-D-Ribose 1-phosphate,alpha-D-Ribose 5-phosphate,alpha-D-Xylose 1-phosphate,…
536	131.046	795.41	15287.9	47071.5	44155.9	72664.4	27669.3	73028.3	48086.6	143059	120711	332065	122644	79889.3	227192	169841	negative	No Fragments	3-Ureidopropionate,Asparagine,D-Asparagine,Glycyl-glycine,Glycylglycine,L-Asparagine,Methylazoxymethanol acetate,N-Carbamoylsarcosine,N-Nitroso-N-methylurethane,Ureidopropionic acid
537	143.108	243.05	56176.3	138509	162046	113608	191463	136441	316722	149349	207154	176423	150204	213261	148182	253469	negative	No Fragments	(3R,5Z)-5-Octene-1,3-diol,(±)-5-Hydroxy-4-octanone,1,1-Dimethoxy-trans-2-hexene,1-Hydroxy-3-octanone,2,2-dimethyl-hexanoic acid,2-Ethylbutyl acetate,2-Ethylhexanoic acid,2-Hydroxy-2-methylheptan-4-one,2-Hydroxyoctan-3-one,2-Methylheptanoic acid,2-Methylpropyl 2-methylpropionate,2-Methylpropyl butanoate,2-ethyl-2-methyl valeric ccid,2S-Hydroxyoctan-3-one,3-(Hydroxymethyl)-2-heptanone,3-Hydroxy-2-o…
538	203.083	653.79	NA	43985	39039.8	NA	41503.8	67877.1	57401.3	105442	94516.1	184491	54855.7	82721.2	170203	137994	negative	No Fragments	(±)-Tryptophan,3-Hydroxymethylantipyrine,4-Hydroxyantipyrine,D-Tryptophan,Ethotoin,Idazoxan,L-Tryptophan,Nirvanol,S-nirvanol,Tryptophan,Vasicinol
539	283.079	656.63	358.15	2440.53	1225.16	3312.33	1203.46	1701.62	2769.88	5287.43	5532.43	4884.21	4771.94	5462.62	4752.55	4327.85	negative	No Fragments
540	307.085	640.84	724.82	41498.7	11872.7	14115.3	15601.2	46245.1	32200	294310	265625	177609	213897	158484	259500	284150	negative	No Fragments
541	382.101	757.13	NA	290882	24574.5	NA	27287.1	208609	248678	167302	112047	78858.3	123648	75587.2	193882	88368.6	negative	No Fragments	Succinyladenosine
542	205.036	866.97	1499.33	150743	33565	231757	14785.5	281351	152344	247379	218019	186825	86100.4	196693	153719	249496	negative	No Fragments	(2S,3R)-3-Hydroxybutane-1,2,3-tricarboxylate,(R)-2-Hydroxybutane-1,2,4-tricarboxylate,2-Methylcitrate,2-Methylcitric acid,3-(Carboxymethyl)-3-hydroxypentanedioic acid,Homocitric acid,Homoisocitrate,Methylisocitric acid
543	260.125	869.33	1300.5	8448.14	3239.88	6065.22	1798.51	8101.62	5286.74	11358.9	5297.07	4781.9	5040.52	4813.43	3309.05	6841.57	negative	No Fragments	Alpha-Aspartyl-lysine,Aspartyl-Lysine,Aspartylysine,Gamma glutamyl ornithine,Lysyl-Aspartate
544	242.115	869.15	1015.92	6780.11	2607.34	5830.57	1325.74	7709.91	4273.43	9729.69	4698.22	4246.5	4443.03	4437.58	3355.07	6113.98	negative	No Fragments	Gamma-glutamyl-Proline,Glutaminyl-Proline,Prolyl-Gamma-glutamate,Prolyl-Glutamine
545	103.04	607.27	NA	167257	61833.4	NA	78435	62562.4	130637	102096	159700	41231.4	76970.4	51703	116260	146235	negative	No Fragments	(+/-)alpha-hydoxy butyric acid,(R)-3-Hydroxybutanoate,(R)-3-Hydroxybutyric acid,(R)-3-Hydroxyisobutyric acid,(S)-3-Hydroxybutanoate,(S)-3-Hydroxybutyric acid,(S)-3-Hydroxyisobutyrate,(S)-3-Hydroxyisobutyric acid,2-Hydroxybutanoic acid,2-Hydroxybutyric acid,2-Methyl-3-hydroxypropanoate,2S-Hydroxybutanoic acid,3-Hydroxy-2-methylpropanoate,3-Hydroxybutyric acid,3R-hydroxy-butanoic acid,3R-hydroxy-is…
546	174.041	773.92	251362	95236.1	239442	109990	110523	242681	179512	86289.3	106932	120264	158200	218956	211055	87895.5	negative	No Fragments	2-Amino-3-oxoadipate,2-amino-3-oxo-hexanedioic acid,D-N-(Carboxyacetyl)alanine,N-Acetyl-L-aspartate,N-Acetyl-L-aspartic acid,N-Formyl-L-glutamate,N-Formyl-L-glutamic acid
547	118.051	764.64	20270.3	43014.8	46923.3	67723.7	36966.9	69281.4	64476.6	107421	135743	226498	84803.6	94423.4	175993	128377	negative	No Fragments	(-)-erythro-(2R,3R)-Dihydroxybutylamide,2-Methylserine,4-Amino-3-hydroxybutanoate,4-Amino-3-hydroxybutyrate,D-Allothreonine,D-Threonine,Hydroxyethyl glycine,L-Allothreonine,L-Homoserine,L-Threonine,L-homoserine
548	245.043	696.51	74761.5	172388	95798.6	206154	83202.1	172650	174984	253817	265684	248417	214340	233211	222777	230624	negative	No Fragments	Glycerophosphoglycerol
549	114.056	696.75	39826.6	73564.5	30832.8	64983.7	51682.2	66819.6	50854.2	99761.3	176852	260956	76140	71192.8	127242	138351	negative	No Fragments	3-Acetamidopropanal,4-Amino-2-methylenebutanoic acid,Acetamidopropanal,D-Proline,L-Proline,Proline,Pterolactam
550	104.035	818.39	10190.4	40796.9	34559.7	46133.2	24753.6	50618	38196.5	168330	88329.6	182911	61557.2	57503.5	138819	66586.2	negative	No Fragments	2-Amino-3-hydroxypropanoic acid,D-Serine,DL-Serine,L-Serine,Protein serine
551	236.093	276.35	NA	23720.3	9331.65	24128.7	13437.5	38367.5	28775.8	82384.5	128696	102076	57261.3	103739	93885.1	81717.7	negative	No Fragments	3-Hydroxy-carbofuran,N-lactoyl-Phenylalanine,Salsoline-1-carboxylate
552	282.085	699.68	NA	123411	63415	193832	49818.8	248023	183960	194226	162114	48586.4	128985	136848	161535	123381	negative	No Fragments	8-Hydroxy-deoxyguanosine,Guanosine,Isoguanosine
553	173.105	1248.74	NA	55189.7	23238.5	53673.4	39182	44865.5	54597.1	97038.3	104618	108909	77590.9	69456.2	176973	122136	negative	No Fragments	Amino acid(Arg-),D-Arginine,L-Arginine
554	369.199	1249.24	NA	2180.68	364.09	1844.6	903.68	1276.13	2050.4	6692.6	8679.77	8427.25	4367.89	4170.65	14493.8	9248.52	negative	No Fragments
555	112.052	562	NA	87434.5	20167.3	NA	24928.4	61621.3	38921.8	156255	166961	242703	123157	119868	170620	163739	negative	No Fragments	3-(N-Nitrosomethylamino)propionitrile,Creatinine
556	289.141	560.54	1615.05	35759.8	18080.6	13104.7	7340.22	43046.7	35821.3	210735	205489	174454	174119	176754	207042	183022	negative	No Fragments
557	168.067	560.97	464.73	17305	7566.55	6566.32	3580.04	18622.7	16871.3	98948.5	96379.3	85055.4	78248.1	77125.4	105185	94325.5	negative	No Fragments	5-Hydroxydopamine,6-Acetyl-2,3-dihydro-2-(hydroxymethyl)-4(1H)-pyridinone,6-Hydroxydopamine,L-Noradrenaline,Norepinephrine,Pyridoxine,xi-Norepinephrine
558	273.146	560.27	NA	660.82	496.19	215.11	NA	891.18	804.6	4360.32	4662.94	5029.56	4928.71	4546.58	6700.9	4334.95	negative	No Fragments
559	204.034	733.81	2041.37	12010.6	6830.04	9695.27	13159	13919.9	6463.97	59325.3	19587.2	224354	44663.9	21444.5	96044	29806	negative	No Fragments
560	75.0086	385.86	91454.5	149585	190448	138530	181177	147550	144199	140283	156000	149551	136374	167581	151435	141795	negative	No Fragments	Glycolate,Glycolic acid,Peracetic acid
561	256.236	415.74	11844.3	13484.5	15662.2	13268.4	16586.6	13402.7	13855.4	14640.7	15407	15484.7	13323.1	16552.3	17584	14648.8	negative	No Fragments
562	103.04	559.04	NA	34862.8	12197.3	13774.9	27768.8	52615	58861.1	148469	183793	73434	116149	106658	119881	147954	negative	No Fragments	(+/-)alpha-hydoxy butyric acid,(R)-3-Hydroxybutanoate,(R)-3-Hydroxybutyric acid,(R)-3-Hydroxyisobutyric acid,(S)-3-Hydroxybutanoate,(S)-3-Hydroxybutyric acid,(S)-3-Hydroxyisobutyrate,(S)-3-Hydroxyisobutyric acid,2-Hydroxybutanoic acid,2-Hydroxybutyric acid,2-Methyl-3-hydroxypropanoate,2S-Hydroxybutanoic acid,3-Hydroxy-2-methylpropanoate,3-Hydroxybutyric acid,3R-hydroxy-butanoic acid,3R-hydroxy-is…
563	201.058	557.36	NA	20884.6	10292.5	10642.3	26384	36599.7	48036	88288.6	116079	70279.9	96080.4	95412.1	85318.1	100989	negative	No Fragments
564	200.061	557.44	NA	3949.42	2410.69	2273.43	5964.27	7721.78	12332.8	20159.1	28079.5	17337.5	23968	22646.3	19778.4	23417.7	negative	No Fragments
565	295.085	713.34	NA	39996.9	49518.6	82907.1	25519.2	43994.9	55121.8	130360	167080	173907	107305	144592	148802	173709	negative	No Fragments	2,3,9,10-Tetrahydroxyberberine
566	580.327	246.75	NA	3636.57	6240.22	20666.2	40838.8	13192.4	16040.4	87669.7	93754.6	130419	50633.4	54434.2	157206	123613	negative	No Fragments
567	166.039	775.18	NA	143071	76815.5	NA	36655.4	91875	50839.8	134044	134126	152794	132112	85946.1	106765	108895	negative	No Fragments
568	124.992	651.71	21027.2	72378.3	20289.4	NA	10350.2	52506	25413.5	62348.4	57986	49963.7	21104.4	18103.5	35032.8	46257.6	negative	No Fragments	2-Hydroxyethanesulfonate,Dimethyl sulfate,Ethyl hydrogen sulfate
569	187.007	263.74	20195.9	144402	29437.8	77741.7	48332.4	57761.9	30051.3	43930.7	135780	36527.4	73317	1052.4	22908.9	48762.2	negative	No Fragments	4-Sulfobenzyl alcohol,Benzyl sulfate,p-Cresol sulfate
570	260.114	685.86	NA	80479.2	83078.6	37456.9	4432.07	6425.23	62063.6	2960.9	7060	3365.46	6193.26	3432.26	8278.73	5604.92	negative	No Fragments	Epidermin,Heterodendrin,Lotaustralin,Methylmalonylcarnitine,Mycosporine,O-methylmalonyl-L-carnitine,Succinylcarnitine
571	157.124	227.81	38785.6	142084	68047.1	53054.3	75731.4	77882.7	126965	68480.8	114487	111719	77635.3	90172.7	74920.3	55675.4	negative	No Fragments	(+)-6-methyl caprylic acid,1-Hydroxy-3-nonanone,1-Methylbutyl 3-methylbutanoate,1-Methylbutyl butanoate,2-Methylbutyl 2-methylpropionate,2-Methylbutyl butyrate,2-Methylpropyl 2-methylbutanoate,2-Methylpropyl 3-methylbutanoate,2-isopropyl-hexanoic acid,2-methyl-octanoic acid,3,5,5-trimethyl-hexanoic acid,3-(Hydroxymethyl)-2-octanone,3-Heptyl acetate,3-Methylbutyl 2-methylpropanoate,3-Methylbutyl 2…
572	696.148	671.37	NA	11133.5	5891.01	9164.9	4579.95	35859.3	23385.1	103959	141483	40441.7	100805	119343	60173.6	70971.9	negative	No Fragments
573	747.521	195.01	7265.93	NA	41150.3	12247.2	31863	36101.4	86941.7	29138.2	25995.7	19074.5	19434.7	29432.2	41027.6	50130.5	negative	No Fragments
574	306.077	872.69	11820.7	138424	61150.9	99651.4	21224.2	69015.4	84219.3	96271.2	116707	41231.5	67638.7	99879.4	79453.8	112013	negative	No Fragments	Aristolodione,Glutathione,Hallacridone,Stealthin C
575	136.034	590.1	6897.18	22491.7	8843.83	NA	32643.7	109094	33746	118275	116477	135582	51740.9	105842	100617	112420	negative	No Fragments
576	101.024	757.82	7856.26	73520.2	27455.3	20084.3	112380	136285	84447.8	70252	32917.5	30957.6	83387.1	20464.4	80149.9	83702.1	negative	No Fragments	(S)-Methylmalonate semialdehyde,(S)-Methylmalonic acid semialdehyde,2-Ketobutyric acid,2-Methyl-3-oxopropanoate,2-Methyl-3-oxopropanoic acid,2-Oxobutanoate,2-methyl-3-oxo-propanoic acid,3-methyl pyruvic acid,4-Hydroxycrotonic acid,4-hydroxy-crotonic acid,Acetic anhydride,Acetoacetate,Acetoacetic acid,Succinate semialdehyde,Succinic acid semialdehyde
577	308.099	720.12	37467.3	31992.7	15686.4	43412.3	24197.6	43881.4	43127.3	120129	36367.3	102039	45641.8	33034.5	55595	45575.3	negative	No Fragments	N-Acetyl-a-neuraminic acid,N-Acetyl-alpha-neuraminate,N-Acetyl-beta-neuraminate,N-Acetylneuraminate,N-Acetylneuraminic acid,O-Acetylneuraminic acid
578	129.019	796.51	29378.9	47177.7	35959.1	68512	40941.7	95958.5	46327.2	72199.7	94300.9	24637.4	56428.9	43091.8	76157.4	122266	negative	No Fragments	(E)-Glutaconate,2,5-Dioxopentanoate,2-Hydroxyglutaric acid lactone,2-Methylmaleate,2-Pentendioate,4,5-Dioxopentanoate,Acetylpyruvate,Citraconic acid,Gamma-delta-Dioxovaleric acid,Glutaconic acid,Itaconate,Itaconic acid,Mesaconate,Mesaconic acid,Methyl hydrogen fumarate
579	74.0246	618.94	1321.16	2638.02	1948.57	2155.42	1103.86	4427.92	2867.6	3854.41	3149.8	4933.97	2127.55	2409.48	5267.54	6385.15	negative	No Fragments	Acetohydroxamic Acid,Acetohydroxamic acid,Ethyl nitrite,Glycine,Methyl carbamate,Nitroethane
580	126.02	625.15	NA	2756.17	1767.64	2032.02	894.77	5263.28	2804.48	2428.91	2925.74	5930.29	2086.07	2501.59	2186.73	2706.41	negative	No Fragments	2,3,6-Trihydroxypyridine,5-Hydroxypyrrole-2-carboxylate,Hydroxyminaline
581	144.03	623.97	NA	5665.28	3607.34	2833.65	1647.98	8306.5	4453.3	4102.33	4831.11	7548.04	4059.84	4778.3	3879.75	4436.72	negative	No Fragments	2-Keto-glutaramic acid,2-Oxoglutaramate,4-Oxoglutaramate
582	283.264	414.94	80332.6	87327.7	105858	91699.9	105116	92163.5	91872.1	96318.8	99583.6	99117.3	88906.3	108210	119751	97262.5	negative	No Fragments	(+)-Isostearic acid,10-methyl-heptadecanoic acid,11,15-dimethyl-hexadecanoic acid,14-Methylheptadecanoic acid,15-methyl-heptadecanoic acid,16-Methylheptadecanoic acid,2,14-dimethyl-hexadecanoic acid,2,6-Dimethyl-5-heptenyl nonanoate,2,6-dimethyl-hexadecanoic acid,4,14-dimethyl-hexadecanoic acid,4,8-dimethyl-hexadecanoic acid,6,14-dimethyl-hexadecanoic acid,7-Methyloctyl 7-methyloctanoate,Ethyl he…
583	311.169	405.95	20066.2	31607.7	26869.5	22565.7	26690.7	22477.4	25905.2	21810.8	22216.1	22807	21316.2	22920.2	24930.1	22596.1	negative	No Fragments	N-Undecylbenzenesulfonic acid
584	265.148	205.04	18646.6	44309.6	117037	11797.7	60652.5	32903.5	32503.2	34659.1	19876	26580.2	10418.3	24174.9	16129.2	16678.4	negative	No Fragments
585	131.035	625.76	NA	25472.9	26320.6	43092.4	7859.59	39842.1	31839.2	47354.8	36569.2	15402.1	37250.3	33251.1	42297.6	37087.7	negative	No Fragments	(4S)-4,5-Dihydroxypentan-2,3-dione,(S)-2-Acetolactate,(S)-Methylbutanethioic acid,2-(Hydroxymethyl)-4-oxobutanoate,2-Acetolactate,2-Acetolactate ,2-C-Methyl-1,4-erythrono-D-lactone,2-Deoxy-L-ribono-1,4-lactone,2-Hydroxy-4-oxopentanoic acid,3-Hydroxy-3-methyl-2-oxobutanoic acid,3-hydroxy-3-methyl-2-oxo-butanoic acid,4-Hydroxy-2-oxopentanoate,Deoxyribonolactone,Dimethylmalonic acid,Ethylmalonic aci…
586	288.12	706.86	22607.6	80695	86034	62825.5	16143.9	58591.1	48084.7	53331.4	43917.5	48782.6	11124.5	8530.57	18180.5	14738.1	negative	No Fragments	Ophthalmic acid
587	495.151	532.48	9149.38	104812	56132.1	102121	21679.9	1852.03	38476.4	NA	NA	NA	NA	NA	NA	NA	negative	No Fragments	(R)-Byakangelicin 2'-glucoside,(R)-Byakangelicin 3'-glucoside,(R)-Isobyakangelicin 3'-glucoside,Musabalbisiane A,Mycophenolic acid O-acyl-glucuronide,Mycophenolic acid glucuronide
588	160.062	505.38	6144.38	22141.8	10723.9	27605.9	16579.2	25169	12767.6	32167.2	89623.8	48122.8	40114.2	102321	60433.9	39828.5	negative	No Fragments	(±)-2,2'-Iminobispropanoic acid,3-Amino-2,3-dideoxy-scyllo-inosose,4-Methyl-L-glutamate,Acetylhomoserine,Alanopine,Aminoadipic acid,D-Alanyl-(R)-lactate,Glutamate, gamma-methyl ester,L-2-Aminoadipate,L-Glutamate methylester,N-Methyl-L-glutamate,N-acetylthreonine,N-methyl-L-glutamic Acid,O-Acetyl-L-homoserine,beta-Alanopine
589	178.051	301.19	2091.49	29577.1	56108.7	22862.9	46793.9	101284	48930.7	2120.62	68821.2	15010.1	1533.66	2607.59	4995.96	11857.1	negative	No Fragments	1-(4-Methoxyphenyl)-2-nitroethylene,2,5,6-Trihydroxy-5,6-dihydroquinoline,3-Succinoylpyridine,Adrenochrome,Hippurate,Hippuric acid,Methyl n-formylanthranilate,N-Acetylanthranilate
590	300.049	757.21	NA	22622.6	12369.5	17528.1	87104.9	68230.4	77493.3	29316.7	15531.1	17892.3	16407.8	16146.5	37087.9	28041.4	negative	No Fragments	N-Acetyl-D-Glucosamine 6-Phosphate,N-Acetyl-D-galactosamine 1-phosphate,N-Acetyl-D-galactosamine 6-phosphate,N-Acetyl-D-glucosamine 1-phosphate,N-Acetyl-D-glucosamine 6-phosphate,N-Acetyl-D-mannosamine 6-phosphate,N-Acetyl-alpha-D-galactosamine 1-phosphate,N-Acetyl-alpha-D-glucosamine 1-phosphate,N-Acetyl-alpha-D-hexosamine 1-phosphate,N-Acetyl-glucosamine 1-phosphate,N-Acetylglucosamine 6-phosph…
591	383.115	704.49	8714.28	29768.8	24147	45517.7	21911.7	38288.2	30453.4	37308.1	32658.6	49784.8	21855.5	29765	24175.2	30208	negative	No Fragments	S-Adenosyl-L-homocysteine,S-Adenosylhomocysteine
592	131.083	1091.02	2949.48	19317.7	7552.85	22840.6	4116.16	12620.7	21975.8	18426.3	14448.8	69089.8	21865.9	8088.69	19189.2	14524.5	negative	No Fragments	(2R,4S)-2,4-Diaminopentanoate,2,5-Diaminopentanoic acid,D-Ornithine,L-Ornithine,L-Ornithine monochlorohydrate/ornithine,Ornithine
593	293.176	216.32	28537.2	49677.8	40071.8	35289.4	29914	47102.2	34463.6	44599	68831.6	37712.7	46710.7	21278.1	42963.9	33053.3	negative	No Fragments	Embelin,Gingerol,Myrsinone,Nordihydrocapsiate,Phytuberin,Tanacetol A,[6]-Gingerol
594	161.046	846.06	20400.9	26718.6	22457.1	32525	39265	18141.4	12774.6	68040.5	14439	21232.5	31428.4	15057.5	45767.6	25462.8	negative	No Fragments	(2R,3S)-2,3-Dimethylmalate,(R)-2-Ethylmalate,(R)-3,3-Dimethylmalate,(S)-2-(Hydroxymethyl)glutarate,1,5-Anhydro-D-fructose,2(R)-Hydroxyadipic acid,2-Dehydro-3-deoxy-D-fuconate,2-Dehydro-3-deoxy-L-fuconate,2-Dehydro-3-deoxy-L-rhamnonate,2-Deoxy-scyllo-inosose,2-Hydroxy-2-ethylsuccinic acid,2-Hydroxyadipate,2-Hydroxyadipic acid,2S-hydroxyadipic acid,3,6-Anhydrogalactose,3,6-Anhydroglucose,3-Ethylmal…
595	289.068	852.38	NA	52012.1	47595.7	NA	22391.3	36358.4	40000.4	56369.5	66426.6	22873.8	58695.7	36601.7	61371.3	55607	negative	No Fragments
596	171.041	793	4238.14	24498.3	13025.2	29904.9	7511.25	24644	12940.2	65848	59027	37219.9	32457.5	31243.2	59006.9	64118.6	negative	No Fragments	(R)-AMAA,Hydantoin-5-propionate,Hydantoin-5-propionic acid,L-alpha-Amino-5-oxo-2(5H)-isoxazolepropanoic acid
597	134.047	818.3	2463.38	36101.2	6399.71	14335.6	1688.28	15977.7	10019.3	22794.7	22280.3	10531.7	18665.2	17786.5	20348.2	15355.3	negative	No Fragments	Adenine
598	289.141	691.88	NA	12182.1	4765.45	4857.23	1874.75	11831.7	9266.23	62696.8	59752.8	56312.2	58042.2	48002.9	52670.1	56965.2	negative	No Fragments
599	146.046	622.01	20794.9	36959.4	25342.4	35256	13323.3	62604.1	37567.3	55901.2	45319.2	49298.2	29852.9	35717.3	59271	52741.7	negative	No Fragments	2-Oxo-4-hydroxy-5-aminovalerate,3-(Carboxymethylamino)propanoic acid,3-Aminopentanedioate,D-Glutamate,D-Glutamic acid,DL-Glutamate,L-4-Hydroxyglutamate semialdehyde,L-Glutamate,L-Glutamic acid,L-threo-3-Methylaspartate,N-(Carboxymethyl)-D-alanine,N-Acetylserine,N-Methyl-D-aspartic acid,N-lactoyl-Glycine,O-Acetyl-L-serine,O-Acetylserine
600	218.086	594.18	1640.01	16247.4	8988.99	27308.5	10717.6	26384.5	16316	30543	62229.8	62365.3	36309.5	59711.6	41344.6	37255.4	negative	No Fragments
601	85.0296	894.73	NA	25190.1	4031.32	NA	15006.6	29402	6109.55	3931.62	6427.85	5391.78	10148.1	1966.93	5044.37	6947.18	negative	No Fragments	2-Butenoate,2-Butyne-1,4-diol,But-2-enoic acid,Crotonic acid,Cyclopropanecarboxylate,Diacetyl,Dihydrofuran-2(3H)-one,Ethenyl acetate,Gamma-Butyrolactone,Isocrotonic acid,Methyl acrylate,Oxolan-3-one,Succinic aldehyde,Vinyl acetate,Vinyl acetic acid,beta-Butyrolactone,gamma-Butyrolactone
602	136.035	621.93	NA	NA	38232.8	54216.1	21975.7	54210	48201.4	54594.8	56914.2	29793.7	54592.3	47862.6	59399.8	54522.3	negative	No Fragments
603	155.046	640.9	4381.52	6817.55	7137.3	7661.02	1312.76	7666.96	5946.9	6488.23	13858.1	57297.6	8480.99	11416	10004.4	5652.05	negative	No Fragments	(S)-3-(Imidazol-5-yl)lactate,4-Imidazolone-5-propanoate,4-Imidazolone-5-propionic acid,5-Hydroxymethyl-4-methyluracil,Imidazole lactate,Imidazolelactic acid,N-Nitrosoguvacine
604	307.085	671.77	NA	NA	4984.5	14584.2	2259.85	10357.1	6826.94	24532.1	18864.2	16588.5	30879.3	6399.22	23114.3	21439	negative	No Fragments
605	302.052	962.92	NA	11710	7877.22	NA	6672.16	28533.4	11743.1	10836.5	4776.45	5324.95	4183.39	2973.75	5449.82	5831.43	negative	No Fragments
606	152.996	669.96	4715.3	4637.86	4406.35	9317.93	3775.43	10894.1	5279.6	31771.4	27254	44896.2	54612	25578.5	28657.8	31167.9	negative	No Fragments	Glycerol 1,2-cyclic phosphate,Hydroxyacetone phosphate,Propanoyl phosphate
607	244.059	752.69	NA	15009.3	18607.7	NA	7233.03	20857.1	20592.7	50932.5	24437.9	40908.1	48944.6	41321.7	48372.4	23264.3	negative	No Fragments
608	134.047	422.93	1149.88	13804.2	20816.2	23914.9	3795.91	21905.5	17685.8	46894.2	36486.2	12561.4	20585.6	29125	40131.2	36905.6	negative	No Fragments	Adenine
609	113.024	760.45	4334.17	12125.4	3617.88	6318.39	15465.1	15703	11054	45557.3	16297.7	2510.07	41307	2153.03	37941.2	49191.1	negative	No Fragments	2-Hydroxy-2,4-pentadienoate,3-oxo-4-pentenoic acid,Norfuraneol,cis-Acetylacrylate
610	126.031	790.83	838.33	17230.4	5379.47	17880.6	1555.85	12560.9	4693.21	48913.7	25503	38586.9	39203.5	20956.3	39844.7	25754.3	negative	No Fragments	1-Methyl-4-nitroimidazole,5-Amino-4-imidazole carboxylate
611	206.95	985.42	41001	40776.4	41372.2	35275.8	48754.9	42881.3	44172.5	40776.2	42056	41784.6	43053.3	43145.8	41943.9	41690.2	negative	No Fragments
612	312.914	992.71	14668.8	12975.8	14935.8	11601.2	15578.2	13313.4	15502.2	11808.3	13216.3	14149.8	13175.2	14450.7	12269.2	13360.4	negative	No Fragments
613	356.904	983.25	8325.96	10949.6	10554	7651.28	11923.8	11125.1	10858.2	10932.9	11665.4	10651.8	10828.5	12242.2	11273.3	10112.8	negative	No Fragments
614	161.046	754.65	10921	17553.8	14120.8	31565.9	12877.5	22278.5	14171.5	40131.7	25486	20968.3	47576.9	16629.7	32213.8	38501.9	negative	No Fragments	(2R,3S)-2,3-Dimethylmalate,(R)-2-Ethylmalate,(R)-3,3-Dimethylmalate,(S)-2-(Hydroxymethyl)glutarate,1,5-Anhydro-D-fructose,2(R)-Hydroxyadipic acid,2-Dehydro-3-deoxy-D-fuconate,2-Dehydro-3-deoxy-L-fuconate,2-Dehydro-3-deoxy-L-rhamnonate,2-Deoxy-scyllo-inosose,2-Hydroxy-2-ethylsuccinic acid,2-Hydroxyadipate,2-Hydroxyadipic acid,2S-hydroxyadipic acid,3,6-Anhydrogalactose,3,6-Anhydroglucose,3-Ethylmal…
615	190.072	543.47	2268.68	3654.24	4925.67	7244.74	4535.62	6722.1	5459.17	11160.3	27607.7	47550.6	10298	37888.5	15577.8	13094.5	negative	No Fragments	2-Amino-3,7-dideoxy-D-threo-hept-6-ulosonic acid,Calystegine C1
616	413.198	226.01	5058.72	6455.73	7637.76	8890.04	14035.4	2866.43	10869	3858.02	11831.2	12845.6	11591.3	25624.3	45484.1	33203.7	negative	No Fragments	4-O-Methylmelleolide,Armillarin,Armillaripin,Clausarinol,Eplerenone,Estra-1,3,5(10)-triene-3,6alpha,17beta-triol triacetate,Estra-1,3,5(10)-triene-3,6beta,17beta-triol triacetate,Magnoshinin
617	119.035	615.7	1306	4168.98	4265.88	2508.41	1363.07	8320.62	5681.57	5777.45	11314.3	44624.9	2429.29	3923.31	4271.38	4514.52	negative	No Fragments	(S)-3,4-Dihydroxybutyric acid,2,4-Dihydroxybutanoic acid,2,4-dihydroxy-butanoic acid,3S,4-dihydroxy-butyric acid,4-Deoxyerythronic acid,4-Deoxythreonic acid,4-deoxy-erythronic acid,A,b-Dihydroxyisobutyric acid,D-Erythrose,D-Erythrulose,D-Threose,Erythrose,L-Erythrulose,a,b-dihydroxy-isobutyric acid
618	116.907	328.11	7713.56	21439.5	32142.8	16876.7	43624.8	24109.2	24029.7	22518.2	25942.2	24477.7	17922.7	25472.9	26063.4	22077.3	negative	No Fragments	Chloroform
619	118.904	325.02	7548.07	21089	31556.3	16167.9	42967.1	24204.5	23277.2	21916.9	26301.8	24155.7	18411	26987.1	28238.6	22054.3	negative	No Fragments
620	120.901	334.44	2394.97	6833.35	11072	5273.53	8824.92	8035.11	7659.86	7260.26	8672.69	7909.22	5981.42	8915.02	8656.74	7880.74	negative	No Fragments
621	277.033	872.19	1988.72	40804.7	7304.44	39341.8	3941.67	10291.4	8465.45	17873.2	28827.3	8357.67	29672.5	14055.4	10476.3	31202.2	negative	No Fragments
622	189.041	639.35	31213.6	24408.1	18535.3	28741.3	16824.4	37397	23709.3	4729.22	22539.6	33665.2	13625.6	13097.8	8181.25	14760.5	negative	No Fragments	2,4-Dihydroxyhept-2-enedioate,2,4-dihydroxy-2-heptenedioc acid,2-Hydroxy-2-(2-oxopropyl)butanedioic acid,3-Dehydroquinate,4-Hydroxy-2-oxo-heptanedioate,4-Hydroxy-4-methyl-2-oxoadipate,4-hydroxy-2-oxo-Heptanedioic acid
623	87.0088	878.12	NA	18553.2	7068.71	NA	11086.9	27489	9091.02	13881.4	12166.2	12114.9	9070.95	10255.2	10478.6	14273.4	negative	No Fragments	2-hydroxyacrylic Acid,3-Hydroxypropenoate,3-Oxopropanoate,Ethylene carbonate,Glucosereductone,Malonic semialdehyde,Pyruvate,Pyruvic acid
624	255.089	485.77	NA	1974.64	1792.57	3227.35	3691.87	5617.5	3283.61	25603.1	24164.9	36950.3	10235	22967.2	21093.5	20207.7	negative	No Fragments	N-Acetoxy-IQ
625	101.061	333.41	6519.68	13336.6	6732.42	11287.5	13545.1	21348.6	12133.3	20988.8	15120	34573.2	18585.6	29041.7	28083.9	29274.2	negative	No Fragments	(S)-2-Methylbutanoic acid,1-Hydroxy-2-pentanone,2,4-Dimethyl-1,3-dioxolane,2-Methylbutyrate,2-Methylpropyl formate,2-hydroxy-pentan-3-one,3-Hydroxy-2-pentanone,3-Hydroxy-3-methylbutan-2-one,3-Hydroxypentan-2-one ,3-Methylbutanoic acid,Butyl formate,Ethyl propionate,Ethylene oxide/propylene oxide copolymer,Ethylmethylacetic acid,Isopropyl acetate,Isovaleric acid,Methyl butyrate,Methyl isobutyrate,…
626	131.035	743.72	3488.97	20813.4	7221.83	13055.4	12413.6	18207.8	10577.7	14551.2	33059.7	12710.7	21776.8	14616.4	16049.5	20845.8	negative	No Fragments	(4S)-4,5-Dihydroxypentan-2,3-dione,(S)-2-Acetolactate,(S)-Methylbutanethioic acid,2-(Hydroxymethyl)-4-oxobutanoate,2-Acetolactate,2-Acetolactate ,2-C-Methyl-1,4-erythrono-D-lactone,2-Deoxy-L-ribono-1,4-lactone,2-Hydroxy-4-oxopentanoic acid,3-Hydroxy-3-methyl-2-oxobutanoic acid,3-hydroxy-3-methyl-2-oxo-butanoic acid,4-Hydroxy-2-oxopentanoate,Deoxyribonolactone,Dimethylmalonic acid,Ethylmalonic aci…
627	289.055	621.82	27578.2	20976.1	32187.4	23856.3	27683.2	26078.5	22934.1	20103.8	19173.8	25435.1	19415.8	24548.1	17669.5	21089.4	negative	No Fragments
628	232.083	644.55	NA	4049.56	2677.77	NA	706.97	3402.16	3726.78	9386.42	13017.1	15036	31526	14434.6	13298.5	20707.4	negative	No Fragments	Hirsutin
629	166.018	548.98	6100.96	16571.3	10385	13960.8	2997.66	10264.1	7236.81	5551.34	6653.3	15022.6	3076.76	9579.01	4956.65	5593.28	negative	No Fragments	Homocysteinesulfinic acid
630	267.072	783.08	11138.8	4114.51	6679.69	10900.7	2537.74	8843.17	NA	8844.08	29300.3	20112.9	25574.9	12869.2	23196.3	12227.6	negative	No Fragments	2(alpha-D-Mannosyl)-D-glycerate,2-O-(alpha-D-Glucopyranosyl)-D-glycerate,3-Deoxy-D-glycero-D-galacto-2-nonulosonic acid
631	146.046	863.62	1745.8	3626.04	2030.81	2883.5	557.66	4215.76	3652.5	3234.53	2481.7	26298.4	1467.83	2116.53	18971.6	2316.39	negative	No Fragments	2-Oxo-4-hydroxy-5-aminovalerate,3-(Carboxymethylamino)propanoic acid,3-Aminopentanedioate,D-Glutamate,D-Glutamic acid,DL-Glutamate,L-4-Hydroxyglutamate semialdehyde,L-Glutamate,L-Glutamic acid,L-threo-3-Methylaspartate,N-(Carboxymethyl)-D-alanine,N-Acetylserine,N-Methyl-D-aspartic acid,N-lactoyl-Glycine,O-Acetyl-L-serine,O-Acetylserine
632	247.057	854.81	367.93	5353.14	2575.69	3643.81	835.71	2709.12	2386.07	4920.63	8249.56	6113.23	3042.92	5647.7	6384.97	5041.08	negative	No Fragments	Aspartyl-Aspartate,L-beta-aspartyl-L-aspartic acid
633	173.009	736.89	12805.3	7222.83	3196.5	3362.65	2519.53	17460.3	6537.04	7458.85	24182.1	7189.24	19058.9	24048.3	20371.4	24147.8	negative	No Fragments	Dehydroascorbate,Dehydroascorbic acid,cis-Aconitate,cis-Aconitic acid,trans-Aconitate,trans-Aconitic acid
634	220.887	1123.33	7719.63	22095.3	21267.2	22973.8	22767.9	23591.3	23460.3	21879.3	23869.4	14746.1	19938	23366.1	21667.5	22631.7	negative	No Fragments
635	328.059	750.4	7925.68	23673.7	10604.7	17640.7	7452.87	15414.9	16976.8	15996.9	15935.8	4748.35	13578.1	15002.4	10396	14193.5	negative	No Fragments
636	125.007	809.9	10104.9	23639.4	16267.2	NA	7251.42	22232	14046.8	15343.8	18517.9	16372	10866.7	13315.6	12972.9	13003.4	negative	No Fragments	2-Acetylthiophene,3-Acetylthiophene,5-Methyl-2-thiophenecarboxaldehyde
637	110.976	530.38	2194.81	5049.04	6537.07	3009.04	1795.77	7701.98	4840.56	10420.2	2459.97	2413.67	2187.09	2927.46	4877.3	3796.53	negative	No Fragments	Monomethyl sulfate
638	187.134	228.11	1407.18	NA	2788.9	3313.1	8164.26	5597.62	NA	9016.9	11838.5	8164.08	3495.72	22705.4	4757.61	14494.7	negative	No Fragments	(1R,2R,4R,8R)-p-Menthane-2,8,9-triol,(1R,2R,4S)-p-Menthane-1,2,8-triol,(1S,2S,4R,8R)-p-Menthane-1,2,9-triol,(R)-3-Hydroxydecanoic acid,10-Hydroxydecanoic acid,10-hydroxy capric acid,2,6-Dimethyl-7-octene-2,3,6-triol,2-Hexyl-1,3-dioxan-5-ol,2-Hexyl-1,3-dioxolane-4-methanol,2-hydroxy capric acid,2S-hydroxy-decanoic acid,3-Hydroxycapric acid,3-hydroxy-decanoic acid,3R-hydroxy-decanoic acid,3S-hydrox…
639	368.038	716.88	7440.81	19617.7	4147.02	2020.74	NA	3391.49	1881.56	2921.61	2609.65	NA	8429.76	5397.74	1399.18	NA	negative	No Fragments
640	192.034	454.81	547.34	1075.51	754.11	2763.06	4046.41	7753.51	3247.41	13030.9	20512.3	21279.5	4843.63	13000.6	13440.5	11336.6	negative	No Fragments
641	155.066	761.66	7925.27	3367.16	21124.8	NA	5714.42	3941.89	2862.94	7958.49	7935.69	13355.8	7312.17	5103.03	6431.05	4726.07	negative	No Fragments
642	485.199	1044.29	NA	16278.7	10430.8	20026.6	4583.23	13736.3	15669.5	11096.3	9681.38	10691.8	8471.78	8250.8	8881.84	10754.1	negative	No Fragments	Glucosylgalactosyl hydroxylysine
643	157.013	589.63	7915.84	16034.7	10886.6	16409.6	16553.7	17619.7	19649.4	16271.7	17787.3	13656.2	15382.2	16878.6	17579.6	15802.5	negative	No Fragments
644	330.07	621.32	8286.94	12304.8	13821.4	19177.8	7633.44	15829	17050.3	12305.5	13680	6775.06	16171.2	17844.9	12883.5	13447	negative	No Fragments
645	207.015	857.41	NA	13903.5	1366.89	NA	525.79	7237.55	2941.63	9168.4	19126.1	4644.44	15501.1	11374.5	13011.5	14019.1	negative	No Fragments	Garcinia acid
646	130.051	534.58	4878.79	3060.71	4232.26	5741.02	5391.96	7169.47	5281.03	9569.1	8435.62	12589.6	5611.63	6500.22	18709	13066.6	negative	No Fragments	(S)-4-Amino-5-oxopentanoate,2-Amino-4-oxopentanoic acid,2-amino-4-oxo-pentanoic acid,2-oxo-5-amino-pentanoic acid,3-Hydroxy-L-proline,4-Hydroxy-2-pyrrolidinecarboxylic acid,4-Hydroxy-L-proline,4-Hydroxyproline,5-Amino-2-oxopentanoic acid,5-Aminolevulinate,5-Aminolevulinic acid,5-amino-levulinic acid,Hydroxyproline,L-Glutamate 5-semialdehyde,L-Glutamic gamma-semialdehyde,N-Acetyl-L-alanine,N-Acety…
647	149.061	271.05	5609.8	6477.01	3287.1	7750.17	4718.37	15259.1	10669.7	10089.9	10922.6	14340.8	6433.18	12614.2	18179.6	15847	negative	No Fragments	(2E,4E,6E)-4-Methylocta-2,4,6-trienedial,1-Phenylethyl formate,2'-Hydroxy-5'-methylacetophenone,2'-Methoxyacetophenone,2-(2-Furanyl)-3-methyl-2-butenal,2-Ethyl-4-(2-furanyl)-2-propenal,2-Methoxy-4-vinylphenol,2-Phenylethyl formate,2-Phenylpropionate,3'-carboxy-alpha-chromanol,3,4-Dimethylbenzoic acid,3-Methylphenylacetic acid,4'-Methoxyacetophenone,4-Coumaryl alcohol,4-Ethoxybenzaldehyde,4-Ethylb…
648	202.091	234.31	2800.01	1883.35	1085.63	4425.97	8616.31	8892.21	8680.19	9068.93	7632.43	14013.6	3853.31	7681.41	14711.7	9135.66	negative	No Fragments
649	212.003	479.2	1277.07	5666.92	2328.39	5633.4	6197.51	12778.3	7021.72	15710.1	5035	14851.9	2466.73	2179.91	1436.44	5034.03	negative	No Fragments	Indoxyl sulfate
650	271.004	805.25	15621.1	11662.4	11611.9	10474.6	10134.5	12466.7	10921.2	9581.39	11038.8	10951.9	5637.36	10179	7080.41	8072.82	negative	No Fragments
651	128.035	421.7	717.74	2670.06	6147.24	1054.56	6614.21	6541.51	5280.36	7097.9	4789.46	5023.91	5712.64	5068.48	5646.95	7933.52	negative	No Fragments	(3R,5S)-1-pyrroline-3-hydroxy-5-carboxylic Acid,1-Pyrroline-4-hydroxy-2-carboxylate,4-Oxoproline,5-Oxo-D-proline,5-Oxoprolinate,L-1-Pyrroline-3-hydroxy-5-carboxylate,N-Acryloylglycine,Pidolic acid,Pyroglutamic acid,Pyrrolidonecarboxylic acid,Pyrroline hydroxycarboxylic acid,dimethadione
652	201.125	675.88	NA	5559.43	3099.67	2397.64	850.48	7992.14	5336.55	4620.35	3761.61	7964.59	2090.85	2117.9	6580.89	5256.49	negative	No Fragments	Alanyl-Isoleucine,Alanyl-Leucine,Isoleucyl-Alanine,Leucyl-Alanine
653	215.166	220.04	1121.72	1871.83	2020.96	1971.04	4147.98	5714.21	3743.09	10643.5	8053.12	9136.4	2156.8	13624.1	3901.83	8379.91	negative	No Fragments	(R)-3-Hydroxydodecanoic acid,11-hydroxy-dodecanoic acid,11R-hydroxy-dodecanoic acid,12-Hydroxydodecanoic acid,12-hydroxy lauric acid,2R-hydroxylauric acid,2S-hydroxylauric acid,3-Hydroxydodecanoic acid,3R-hydroxy-dodecanoic acid,3S-hydroxy-dodecanoic acid,4-hydroxy lauric acid,4R-hydroxylauric acid,4S-hydroxylauric acid,7-hydroxy-dodecanoic acid,9-hydroxy-dodecanoic acid,alpha-hydroxy lauric acid…
654	203.02	784.2	2664.14	9170.22	8443.3	10005.3	8239.43	7573.9	12221.6	13450.5	10806.5	12153	9204.75	7221.53	10250.2	11003.6	negative	No Fragments
655	258.038	793.97	909.43	2038.24	1376.56	5667.12	1225.8	3073.42	2915.52	9403.36	11775.3	6329.65	8340.55	7130.22	13360	8446.41	negative	No Fragments	1-Amino-1-deoxy-scyllo-inositol 4-phosphate,Aminofructose 6-phosphate,D-Galactosamine 1-phosphate,D-Galactosamine 6-phosphate,D-Glucosamine 6-phosphate,Glucosamine 6-phosphate,Glucosamine-1P,Kanosamine 6-phosphate,alpha-D-Glucosamine 1-phosphate
656	137.036	542.47	1926.1	2221.55	1143.66	2426.55	1787.94	4935.69	2671.09	3771.79	4889.09	3260.57	1565.31	3939.03	6686.1	2310.55	negative	No Fragments	(E)-Urocanic acid,2-Aminonicotinic acid,4-Nitroaniline,5-Oxo-2(5H)-isoxazolepropanenitrile,Nicotinamide N-oxide,Urocanate,Urocanic acid,para-Benzoquinone dioxime
657	152.986	868.35	1695.48	11101.8	4564.09	6454.29	2138.02	9461.1	6966.35	9471.74	6293.7	2833.42	9547.79	4721.82	7693.68	5648.23	negative	No Fragments
658	174.947	831.4	6030.42	6542.9	7387.66	11931.2	6915.29	7933.34	8483.88	6775.02	8989.38	9483.4	12190.8	8976.02	7496.62	8364.35	negative	No Fragments
659	118.942	911.13	2298.28	7213.1	3104.28	4173.19	4043.79	12144.2	5604.47	9897.06	7255.94	6703.96	5121.44	4957.43	2802.27	3234.63	negative	No Fragments	Sodium sulfate
660	182.931	1086.91	11507.9	11378.8	9257.25	9798.25	10776.5	10719.5	9484.31	11227.1	10000.5	8318.49	9658.26	10468.2	10468.1	9142.72	negative	No Fragments
661	101.024	866.16	NA	5858	1997.25	NA	2086.53	11943.7	5836.02	11758.3	8182.01	7464.02	4804.22	6948.08	7815.25	11477.7	negative	No Fragments	(S)-Methylmalonate semialdehyde,(S)-Methylmalonic acid semialdehyde,2-Ketobutyric acid,2-Methyl-3-oxopropanoate,2-Methyl-3-oxopropanoic acid,2-Oxobutanoate,2-methyl-3-oxo-propanoic acid,3-methyl pyruvic acid,4-Hydroxycrotonic acid,4-hydroxy-crotonic acid,Acetic anhydride,Acetoacetate,Acetoacetic acid,Succinate semialdehyde,Succinic acid semialdehyde
662	113.036	440.38	NA	3347.93	1270.36	NA	5632.76	11915.1	8264.11	4475.55	5558.59	8536.23	2576.68	7317.64	3059.7	6602.6	negative	No Fragments	2,5-Dioxopiperazine,3-Cyano-L-alanine,5,6-Dihydrouracil,Dihydrouracil,L-3-Cyanoalanine,Muscimol,N-Methylhydantoin
663	138.941	1123.12	10398.2	10117	9813.24	10617.7	10442.7	10091.6	10645.8	9823.81	10785.6	9492.4	10728.4	10256.6	10144.4	10841.9	negative	No Fragments
664	113.049	776.23	NA	4324.57	1751.84	2434.95	410.6	2426.72	1423.25	11421.4	5428.19	6754.83	9858.42	4993.72	9436.3	6308.42	negative	No Fragments
665	167.044	787.38	1777.91	3136.8	4330.07	2483.32	3174.88	3213.67	5088.71	4013.2	5744.21	5076.89	8100.15	10963.8	5891.15	7292.78	negative	No Fragments
666	204.067	478.32	370.85	3017.18	2361.97	3240.18	2171.23	9126.01	4173.74	3653.42	7217.85	10882.1	3018.66	7617.27	4361.76	8401.69	negative	No Fragments	3-Indolehydracrylic acid,5-Methoxyindoleacetate,Cinnamoylglycine,Edulitine,Gentianamine,Indolelactate,Indolelactic acid,Methyl 1-methoxy-1H-indole-3-carboxylate,Swietenidin B
667	164.065	673.17	NA	4930.97	2524.34	3856.9	1458.71	2263.03	2138.99	782.63	10478.2	10486.4	7101.08	4900.79	7029.09	8380.86	negative	No Fragments
668	172.143	223.39	679.35	2142.86	2075.07	2211.22	4425.69	5125.01	7887.14	3735.52	9129.24	6933.29	3091.34	8138.21	4382.2	9696.52	negative	No Fragments
669	325.185	1426.69	7999.68	8635.76	9352.99	8544.03	8721.54	7799.98	8867.7	9549.52	8543.9	8324.42	9380.59	7706.11	8644.77	9269.03	negative	No Fragments	2-Dodecylbenzenesulfonic acid,4-Dodecylbenzenesulfonic Acid
670	263.071	476.21	NA	182.39	NA	NA	NA	523.98	NA	5979.07	6841	9610.19	3002.05	8267.08	7386.13	5973.35	negative	No Fragments	2'-Hydroxyfurano[2'',3'':4',3']chalcone,Aspartyl-Methionine,Methionyl-Aspartate,N-Acetylcystathionine,gamma-Glutamyl-S-methylcysteine
671	262.062	678.8	NA	5617.62	1349.67	NA	1108.87	1288.95	1647.92	7788.79	4914.47	2513.82	9273.89	1747.31	6705.24	7245.8	negative	No Fragments
672	201.136	1055.62	438.59	3921.12	2477.46	3384.06	893.74	5937.35	3406.97	5517.77	3936.22	9169.02	2347.35	2793.81	4331.71	3217.63	negative	No Fragments	Arg-OEt,Asymmetric dimethylarginine,NG,NG-Dimethyl-L-arginine,Symmetric dimethylarginine
673	588.076	869.93	3285.89	9203.78	3301.47	6320.98	910.12	6994.89	5312	6024.82	6539.52	1038.73	6332.25	3608.07	4900.63	5760.68	negative	No Fragments	ADP-Mannose,ADP-glucose,ADP-mannose,GDP-6-deoxy-D-mannose,GDP-6-deoxy-D-talose,GDP-6-deoxy-L-mannose,GDP-D-Rhamnose,GDP-L-fucose,guanosine 5'-diphospho-fucose
674	237.125	418.91	4677.25	4681.87	9015.07	5041.73	9123.61	5749.58	6573.36	6817.48	7274.64	6214.62	5922.6	7388.99	7430.27	7023.7	negative	No Fragments	Secobarbital
675	90.0277	821.51	1661.05	6674.79	2957.17	8422.16	3882.86	7825.11	4414.91	9114.14	6942.23	6071.44	5365.97	5013.04	6787.25	5609.89	negative	No Fragments
676	429.127	713.64	1918.92	4425.63	6213.53	5423.49	7195.7	1621.3	3264.21	6451.41	1556.75	NA	3122.17	NA	8178.43	3989.06	negative	No Fragments
677	184.098	614.97	NA	2059.11	421.87	NA	2091.95	1403.8	1782.5	3595.08	4449	5123.08	3814.56	5411.04	3619.16	4438.61	negative	No Fragments	Ecgonine,N-Isovaleryl-L-homoserine lactone,Otonecine,Pseudoecgonine
678	172.958	909.74	8336.62	3567.29	6902.94	4649.85	6977.55	4484.38	6424.97	3173.48	4647.28	4883.42	3672.19	4410.76	3321.1	4296.89	negative	No Fragments
679	94.9931	1321.62	NA	7495.34	7681.98	3679.23	6984.6	7056.19	7168.36	6912.34	7435.67	6826.27	7180.28	7286.35	6852.71	7104.42	negative	No Fragments
680	245.028	872.88	6080.91	6122.3	7495.99	4753.45	6758.33	4296.24	5113	5174.68	4732.66	6238.11	3537.67	5724.61	3574.27	4675.77	negative	No Fragments
681	73.2498	206.98	NA	NA	NA	NA	3551.06	831.33	721.51	2719.09	3368.16	7293.53	2079.21	7267.94	4455.71	3034.78	negative	No Fragments
682	185.057	611.02	302.11	710.63	508.07	1021.77	605.13	821.52	2159.31	3512.9	3916.45	3257.42	2771.42	1591.15	6315.02	5929.33	negative	No Fragments	AMPA,Pyroglutamylglycine
683	243.966	814.72	4017.48	4883.52	4719.03	4394.2	5934.79	6863.8	6107.54	4044.96	6563.96	6588.47	4148.68	6593.03	3953.51	4530.13	negative	No Fragments
684	188.057	525.73	320.04	1782.27	2741.44	1529.73	513.43	4553.98	1970.65	3957.45	4046.15	4281.66	4098.06	3688.98	4330.12	5057.63	negative	No Fragments	AminoDHQ,Glutarylglycine,L-2-Amino-6-oxoheptanedioate,N-Acetyl-L-glutamate,N-Acetylglutamic acid
685	288.132	876.75	793.14	4965.56	1981.9	4362.06	938.57	4366.33	3520.29	6629.33	4711.88	3002.92	3466.11	3367.68	1329.01	4796.1	negative	No Fragments	Arginyl-Aspartate,Aspartyl-Arginine,L-Asp(4-L-Arg)
686	254.913	816.01	2740.85	4412.57	4339.48	3513.26	4238.37	4636.76	5971.71	3735.68	5887.77	5509.25	4841.07	6344.07	4590.49	5118.41	negative	No Fragments	Nabam
687	98.0248	422.69	677.29	1221.14	1932.77	1717.48	1577.83	1999.31	5134.93	2204.78	1505.43	1405.33	1470.35	1450.73	1233.36	1887.26	negative	No Fragments	(R)-Dihydromaleimide,Hymexazol,Succinimide
688	201.052	806.15	NA	2290.93	1030.36	1566.15	908.81	1496.67	1306.98	4594.01	3277.84	2440.33	2351.37	2380.81	5200.74	4700.76	negative	No Fragments	Penmacric acid
689	327.057	699.17	5797.33	5011.53	3671.56	5452.09	2637.69	4967.62	3783.7	NA	1282.24	2016.77	2316.34	2282.62	573.67	1624.62	negative	No Fragments
690	171.066	634.5	1398.93	5044.88	3638.6	2037.95	3700.02	2932.66	3406.7	2490	3136.21	3535.62	2733.72	965.51	1412.93	1045.03	negative	No Fragments	2-Octenedioic acid,2-octenedioic acid,3-Isopropenylpentanedioic acid,4,7-dioxo-octanoic acid,Diethyl fumarate,Ethyl 2,4-dioxohexanoate,cis-4-Octenedioic acid,cis-4-octenedioic acid,trans-3-Octenedioic acid
